# Supplementary material for: ApicoAlign: an alignment and sequence search tool for apicomplexan proteins
Source: BMC Genomics. 2011 Nov 30;12(Suppl 3):S6. doi: 10.1186/1471-2164-12-S3-S6 (PMC3333189; doi:10.1186/1471-2164-12-S3-S6)
Supplement: Additional file 1 — Supplementary Table S1: Similarities in amino acid composition for different apicomplexan species T-test P-values (two-tailed ) for the amino acid frequency of all 20 amino acids across proteins of P. falciparum vs. Mycobacterium tuberculosis (control) and other Apicomplexans orthologs. [file 1471-2164-12-S3-S6-S1.xls]

## Sheet: Sheet1
Supplementary Table S1: T-test P-values (two-tailed ) for the amino acid frequency of all 20 amino acids across proteins of P. falciparum vs. M.tb (control) and other Apicomplexans orthologs
																					similar
	G	A	V	L	I	M	S	P	T	C	N	Q	R	H	K	F	Y	W	D	E
Mtb	<.0001	<.0001	<.0001	<.0001	<.0001	0.003445	<.0001	<.0001	<.0001	<.0001	<.0001	0.005656	<.0001	0.44169	<.0001	<.0001	<.0001	<.0001	0.07094	<.0001	0.2
Pberghei	0.841714	0.510127	0.070477	0.239611	0.002331	0.025702	0.00536	0.251722	0.603725	0.984066	0.478655	0.968139	0.172452	0.001802	0.749352	0.497408	0.120577	0.448283	0.17877	0.78748	1
Pchabaudi	0.257914	0.140418	0.604595	0.38167	0.279203	0.960255	0.330237	0.005642	0.082485	0.682975	0.127769	0.511276	0.148466	0.103125	0.262077	0.39253	0.46161	0.810985	0.865468	0.654008	1
Pknowlesi	<.0001	0.000231	0.001015	1	<.0001	0.339686	0.110979	0.039503	0.088948	0.408785	<.0001	0.002599	<.0001	0.504612	0.017577	0.211001	<.0001	0.030427	0.787792	0.392126	0.75
Pvivax	<.0001	0.002463	0.253001	0.170792	<.0001	0.365102	0.233092	<.0001	0.057826	0.269772	0.00016	0.108513	0.003651	0.019788	0.115123	0.719638	0.002316	0.155964	0.287302	0.214338	0.85
Pyoelli	0.696718	0.002669	0.000353	0.009903	0.000733	0.04609	0.001923	0.390239	0.144976	0.509586	0.139561	0.165204	0.063526	0.000353	0.121832	0.194255	0.617315	0.617315	0.734012	0.190852	1
Tgondii	<.0001	<.0001	<.0001	0.952317	<.0001	0.135302	<.0001	<.0001	0.005052	0.315786	<.0001	<.0001	<.0001	0.208064	<.0001	0.009575	<.0001	<.0001	0.000349	0.904808	0.4
Cparvum	<.0001	0.453633	0.267571	<.0001	0.009346	0.001155	<.0001	<.0001	0.484277	0.00026	<.0001	<.0001	<.0001	<.0001	<.0001	0.001797	<.0001	<.0001	0.00044	0.001519	0.45
Ncaninum	<.0001	<.0001	<.0001	0.216273	<.0001	0.472276	<.0001	<.0001	0.509932	0.984061	<.0001	<.0001	<.0001	0.046708	<.0001	0.035968	<.0001	<.0001	0.014258	0.920434	0.4
Tparva	<.0001	0.308731	<.0001	<.0001	<.0001	0.779713	<.0001	<.0001	<.0001	0.16884	<.0001	0.268083	<.0001	0.255395	<.0001	0.002884	<.0001	0.555732	0.1177	0.007415	0.5
