# Supplementary material for: ApicoAlign: an alignment and sequence search tool for apicomplexan proteins
Source: BMC Genomics. 2011 Nov 30;12(Suppl 3):S6. doi: 10.1186/1471-2164-12-S3-S6 (PMC3333189; doi:10.1186/1471-2164-12-S3-S6)
Supplement: Additional file 2 — Supplementary Table S2: Performance of SMAT80 over BLOSUM90 for different apicomplexan species against non-redundant database The E-values and bits scores of non-self best hits commmon to SMAT80 and BLOSUM90 were compared for P. berghei (sheet1), P. chabaudi (sheet2), P. knowlesi (sheet3), P. vivax (sheet4), P. yoelii yoelii (sheet5), Toxoplasma gondii (sheet6), Cryptosporidium parvum (sheet7), Neospora caninum (sheet8) and Theileria parva (sheet9). [file 1471-2164-12-S3-S6-S2.xls]

## Sheet: Sheet1
Supplementary Table S2: Performance of SMAT80 over BLOSUM90 for different apicomplexan species against non-redundant database
Sheet 1: Performance of SMAT80 over BLOSUM90 for Plasmodium berghei against non-redundant database
A) Smat80 matrix gives both better E-values and scores for the following: (1756/4900)
Query	Best non-self subject hit common to both matrices	Smat80 E-values	Smat80 bit-scores	BLOSUM90 E-values	BLOSUM90 bits-scores
PBANKA_140080	70609060	4e-165	585	2e-161	572
PBANKA_110370	124506003	5e-55	219	2e-54	217
PBANKA_041540	68066412	7e-129	467	9e-127	460
PBANKA_050110	21322699	7e-79	297	1e-76	289
PBANKA_051535	82597127	0	647	5e-179	631
PBANKA_052420	68066621	8e-78	294	4e-75	285
PBANKA_052480	82593781	2e-34	149	6e-34	147
PBANKA_070300	68062590	6e-103	380	4e-100	370
PBANKA_072290	68074663	3e-177	626	1e-172	610
PBANKA_104000	68061841	9e-130	468	4e-126	456
PBANKA_104030	68065950	2e-98	364	2e-96	357
PBANKA_130280	68075607	7e-142	507	8e-137	490
PBANKA_112360	82705550	5e-144	515	6e-140	501
PBANKA_112310	70951037	3e-129	465	2e-127	459
PBANKA_041300	70943077	4e-127	459	5e-126	456
PBANKA_136560	68071679	2e-128	463	2e-125	453
PBANKA_041850	82753235	6e-141	506	7e-141	505
PBANKA_124560	83315748	1e-145	520	8e-143	510
PBANKA_083680	68072407	8e-92	342	2e-89	334
PBANKA_050870	82594342	1e-107	394	3e-106	389
PBANKA_112760	70934646	5e-177	625	5e-173	611
PBANKA_083500	70952872	1e-104	383	3e-103	378
PBANKA_103420	82752530	6e-26	120	9e-26	119
PBANKA_051070	258549081	6e-11	70.1	9e-11	69
PBANKA_110540	221057243	6e-55	217	7e-53	209
PBANKA_070690	68065864	2e-32	140	9e-32	138
PBANKA_071240	82704451	2e-119	433	6e-117	424
PBANKA_110890	68076571	9e-62	240	4e-60	235
PBANKA_071870	83315473	3e-58	227	8e-57	222
PBANKA_112090	70952317	1e-40	171	1e-39	167
PBANKA_121890	70946434	3e-98	362	8e-96	353
PBANKA_070930	70949691	3e-152	542	8e-150	534
PBANKA_071680	83286227	1e-69	266	3e-68	261
PBANKA_050120	68073453	2e-90	337	2e-87	327
PBANKA_102180	82793546	2e-66	255	1e-64	249
PBANKA_134110	70943669	4e-90	335	6e-87	324
PBANKA_000120	82541570	4e-41	172	1e-40	170
PBANKA_120200	82540635	1e-158	564	5e-153	545
PBANKA_090370	221056636	1e-32	143	4e-32	140
PBANKA_021540	82594512	2e-57	227	3e-57	226
PBANKA_020910	82734758	1e-94	350	2e-91	339
PBANKA_021410	221052491	6e-40	167	6e-39	162
PBANKA_080840	70943862	3e-153	546	6e-150	535
PBANKA_121180	68069401	2e-155	555	6e-150	536
PBANKA_120920	221055215	4e-157	559	3e-151	539
PBANKA_120910	68069635	8e-137	491	6e-132	474
PBANKA_030280	82753297	4e-134	483	1e-133	481
PBANKA_030580	68072189	1e-153	547	6e-150	534
PBANKA_000230	68063925	2e-149	534	2e-146	523
PBANKA_000290	83286459	1e-123	448	6e-122	442
PBANKA_000350	68070035	5e-110	402	6e-107	391
PBANKA_000640	68061060	8e-124	447	1e-121	439
PBANKA_093870	82753572	2e-108	396	1e-104	383
PBANKA_093580	68075813	7e-150	535	8e-146	522
PBANKA_093570	68075815	5e-138	495	2e-134	483
PBANKA_111690	82594562	3e-98	362	5e-96	354
PBANKA_114090	70945182	8e-84	313	4e-81	304
PBANKA_060190	68063985	1e-54	216	8e-53	209
PBANKA_011080	83316077	9e-80	300	4e-78	294
PBANKA_010720	83286364	8e-61	238	7e-59	232
PBANKA_101680	70932569	1e-162	576	4e-159	565
PBANKA_101100	82794453	9e-157	559	9e-154	549
PBANKA_101820	83282697	6e-113	411	1e-110	402
PBANKA_113100	68074305	3e-129	465	3e-123	445
PBANKA_113600	68066388	7e-136	487	5e-132	474
PBANKA_020210	82914711	3e-56	222	1e-55	219
PBANKA_093510	70944895	2e-99	367	3e-98	363
PBANKA_061600	82595101	9e-96	353	1e-91	339
PBANKA_090620	82539958	4e-167	592	3e-163	579
PBANKA_092940	82753404	2e-160	571	2e-157	561
PBANKA_134420	68076281	6e-157	558	1e-153	547
PBANKA_134240	83314960	7e-99	365	1e-96	357
PBANKA_140460	82594216	5e-79	298	2e-76	289
PBANKA_140410	70947857	8e-179	631	6e-174	614
PBANKA_140520	68074355	1e-180	637	8e-176	621
PBANKA_124220	82539223	5e-72	275	7e-70	268
PBANKA_124440	70942715	1e-18	96.3	1e-17	92
PBANKA_062300	68068619	9e-159	564	9e-155	550
PBANKA_130790	70940657	4e-70	269	1e-67	261
PBANKA_131120	156100381	9e-112	408	7e-110	401
PBANKA_130570	68070489	3e-119	432	2e-117	426
PBANKA_111300	82541413	0	639	1e-174	617
PBANKA_145940	68062664	3e-168	597	5e-165	586
PBANKA_113770	68076715	5e-163	578	2e-158	562
PBANKA_110380	124506005	2e-178	630	3e-176	623
PBANKA_136100	83314836	4e-90	335	2e-87	326
PBANKA_135740	70948348	6e-154	548	1e-150	537
PBANKA_134080	296005420	4e-29	130	5e-29	129
PBANKA_102150	221060294	6e-39	165	1e-38	164
PBANKA_082320	296005229	8e-160	568	3e-155	552
PBANKA_110030	68062160	3e-116	422	1e-113	414
PBANKA_090580	70941167	3e-88	330	2e-85	321
PBANKA_113960	82752370	1e-58	231	1e-57	227
PBANKA_060040	68072179	3e-167	592	3e-163	579
PBANKA_100080	83314356	2e-104	384	6e-100	369
PBANKA_010380	70948397	3e-138	495	8e-135	484
PBANKA_021370	124512116	3e-63	246	5e-61	238
PBANKA_135010	68064289	4e-78	296	3e-75	286
PBANKA_130035	68073421	1e-136	491	8e-134	481
PBANKA_071620	221053636	6e-66	255	1e-64	250
PBANKA_090540	68064989	4e-116	422	2e-113	413
PBANKA_102670	82753579	1e-141	506	1e-137	493
PBANKA_031110	68076449	1e-147	527	1e-142	509
PBANKA_145850	70937616	3e-58	229	2e-57	226
PBANKA_145320	82597063	5e-174	616	4e-169	599
PBANKA_145610	68074955	2e-91	339	1e-88	329
PBANKA_143740	70946750	1e-140	504	8e-137	491
PBANKA_143110	82753828	1e-177	628	3e-173	613
PBANKA_141950	70938218	4e-50	200	9e-49	195
PBANKA_142030	68072667	1e-70	271	4e-69	266
PBANKA_123300	83314990	4e-67	258	3e-66	255
PBANKA_092120	221056278	5e-35	150	4e-33	143
PBANKA_146420	294979332	2e-110	403	5e-107	391
PBANKA_145060	70943852	2e-127	460	3e-125	453
PBANKA_083340	82538747	6e-109	398	1e-106	390
PBANKA_133230	82538810	6e-124	448	5e-122	442
PBANKA_060600	82540156	5e-126	454	3e-122	442
PBANKA_060090	82540237	4e-92	342	1e-88	330
PBANKA_072180	70946887	3e-62	243	1e-60	238
PBANKA_072190	70946885	3e-109	399	2e-107	393
PBANKA_040310	83317411	3e-115	419	5e-113	411
PBANKA_132570	82793566	4e-88	328	4e-87	324
PBANKA_110340	68072227	4e-72	274	1e-69	266
PBANKA_123170	82540649	3e-180	635	1e-171	606
PBANKA_121410	82541393	6e-127	459	1e-123	447
PBANKA_111060	68075233	6e-57	224	6e-55	217
PBANKA_020600	70941198	2e-111	406	2e-108	395
PBANKA_070060	68068175	5e-139	498	4e-135	485
PBANKA_021090	68064406	2e-53	212	1e-52	209
PBANKA_103240	221060504	7e-143	511	8e-142	508
PBANKA_061760	70944926	5e-139	499	1e-135	487
PBANKA_111540	83286620	9e-56	219	2e-54	214
PBANKA_081400	124506809	6e-61	238	1e-59	233
PBANKA_102290	82914987	2e-143	513	6e-141	504
PBANKA_062160	70941972	4e-142	510	6e-142	509
PBANKA_131740	68076633	1e-114	417	2e-110	403
PBANKA_143400	258597491	2e-179	634	4e-174	616
PBANKA_123830	296004586	1e-45	187	2e-44	182
PBANKA_142910	56513817	3e-16	89.3	1e-15	86.6
PBANKA_144620	78101454	6e-96	354	7e-93	343
PBANKA_142120	68072125	5e-164	582	1e-159	568
PBANKA_145630	68072301	5e-63	244	2e-61	238
PBANKA_141590	83282350	7e-70	268	1e-67	260
PBANKA_111780	83317941	6e-135	485	1e-130	470
PBANKA_103880	68076149	6e-124	448	8e-122	440
PBANKA_136250	70945770	2e-143	513	2e-139	499
PBANKA_020400	124505825	3e-64	249	3e-63	245
PBANKA_082910	68068919	2e-97	360	2e-95	353
PBANKA_082970	82540187	8e-128	461	4e-125	451
PBANKA_081610	156097308	4e-119	431	3e-115	418
PBANKA_010070	68064556	6e-166	588	4e-161	572
PBANKA_061710	156093566	7e-106	387	2e-101	373
PBANKA_132400	221059243	7e-32	139	2e-30	134
PBANKA_120960	221055223	4e-33	145	8e-32	140
PBANKA_000070	68075741	1e-117	427	7e-114	415
PBANKA_140050	82539698	3e-77	293	4e-76	289
PBANKA_120190	156096619	1e-78	296	2e-75	285
PBANKA_021490	83315012	1e-167	594	3e-165	585
PBANKA_101900	68076105	2e-119	432	3e-117	425
PBANKA_083530	68073289	2e-156	556	6e-153	544
PBANKA_142200	83315523	8e-91	337	1e-87	325
PBANKA_040450	68075311	4e-154	549	2e-149	533
PBANKA_120880	82704996	2e-74	284	1e-72	278
PBANKA_145800	82793718	1e-167	594	1e-164	584
PBANKA_121790	124505069	1e-85	319	7e-84	313
PBANKA_000080	68075741	1e-120	437	5e-117	425
PBANKA_102750	70949116	9e-62	240	2e-60	235
PBANKA_092130	70951922	2e-105	386	2e-101	372
PBANKA_124600	68065756	3e-70	269	6e-68	262
PBANKA_131860	82752735	8e-111	404	8e-109	397
PBANKA_135910	68069047	1e-122	443	6e-121	437
PBANKA_123670	221056907	6e-26	121	2e-25	118
PBANKA_145570	68076841	8e-54	215	3e-52	209
PBANKA_082930	67984442	2e-22	110	9e-22	107
PBANKA_051140	68075121	5e-100	369	3e-98	363
PBANKA_110075	68065578	1e-148	530	3e-145	519
PBANKA_071280	68076123	8e-65	252	2e-61	241
PBANKA_060070	70936219	2e-41	173	5e-41	172
PBANKA_070040	68070887	2e-140	503	2e-135	486
PBANKA_030300	68063195	7e-108	396	3e-105	387
PBANKA_112820	82540169	1e-154	551	9e-151	538
PBANKA_060260	68074039	2e-126	456	5e-123	444
PBANKA_030890	81177559	2e-141	508	5e-117	427
PBANKA_111200	83317445	2e-123	446	1e-120	437
PBANKA_021390	83032902	9e-68	260	4e-66	253
PBANKA_120420	82752382	3e-140	503	2e-137	494
PBANKA_110520	68064321	6e-146	521	2e-143	513
PBANKA_081910	82753675	8e-60	234	3e-58	228
PBANKA_140840	83316094	3e-122	442	3e-120	435
PBANKA_080910	82540049	3e-174	616	5e-171	604
PBANKA_132930	68070737	2e-158	562	4e-152	541
PBANKA_093770	82753019	4e-63	245	5e-60	234
PBANKA_052410	82539389	4e-132	476	2e-129	466
PBANKA_000400	68065634	4e-154	549	1e-148	530
PBANKA_112660	83315043	2e-117	427	1e-114	417
PBANKA_093620	221055952	4e-66	255	1e-64	250
PBANKA_091850	82594834	2e-104	383	3e-102	375
PBANKA_041270	82593970	8e-114	414	4e-110	402
PBANKA_112150	68067438	6e-72	273	1e-69	265
PBANKA_130040	82597020	6e-122	442	7e-122	441
PBANKA_144780	70923128	6e-42	175	1e-40	170
PBANKA_092160	83286039	2e-150	538	5e-145	520
PBANKA_093000	82594963	2e-106	389	1e-103	379
PBANKA_000420	68060890	7e-142	508	1e-138	497
PBANKA_041000	68068537	6e-91	337	1e-86	323
PBANKA_060400	68070509	1e-166	591	3e-162	576
PBANKA_140280	82793703	2e-122	442	5e-120	434
PBANKA_051510	82597121	4e-59	232	3e-58	229
PBANKA_071170	124512402	3e-93	347	1e-92	345
PBANKA_111190	70942482	7e-146	521	2e-143	512
PBANKA_041390	83318137	7e-173	611	6e-169	598
PBANKA_144910	82705040	5e-170	602	1e-167	594
PBANKA_051960	82793994	8e-105	384	1e-101	374
PBANKA_141210	83315374	1e-175	620	4e-172	608
PBANKA_141410	84380270	1e-99	367	1e-96	357
PBANKA_080620	82793508	3e-68	262	9e-66	253
PBANKA_031190	83282454	3e-160	569	3e-157	559
PBANKA_134500	82540198	2e-143	513	8e-140	500
PBANKA_131520	68076507	5e-93	344	1e-91	339
PBANKA_143310	82541675	9e-111	404	3e-107	392
PBANKA_146010	82539353	2e-89	334	1e-87	327
PBANKA_081670	82794324	2e-127	459	9e-126	453
PBANKA_114660	68072781	4e-131	472	4e-127	458
PBANKA_114610	82539104	4e-63	246	7e-62	241
PBANKA_050290	83314478	9e-162	575	1e-160	571
PBANKA_061830	83273728	2e-113	413	9e-111	404
PBANKA_140600	83314617	3e-51	204	3e-49	197
PBANKA_051770	156081877	3e-137	492	6e-134	481
PBANKA_070500	221053386	8e-50	200	1e-48	194
PBANKA_114200	68064257	3e-107	392	1e-104	383
PBANKA_010500	83317370	2e-107	392	9e-104	380
PBANKA_130210	70948232	4e-79	298	1e-75	286
PBANKA_133380	68073089	6e-177	625	2e-173	613
PBANKA_091950	221056312	0	641	2e-178	630
PBANKA_143180	70924152	1e-108	397	2e-105	386
PBANKA_083090	70953285	3e-143	514	3e-141	507
PBANKA_090120	82597111	3e-134	482	2e-131	473
PBANKA_123360	68063465	4e-51	206	1e-49	201
PBANKA_130670	82594428	8e-171	605	5e-168	595
PBANKA_091040	82705681	4e-42	175	2e-40	169
PBANKA_091050	68071307	4e-108	395	7e-104	381
PBANKA_030800	82540551	9e-137	491	1e-133	480
PBANKA_041060	68076169	5e-85	317	1e-80	303
PBANKA_041090	70944530	3e-126	456	1e-124	450
PBANKA_061200	68071845	2e-177	626	4e-173	611
PBANKA_041700	82593842	1e-137	493	1e-134	483
PBANKA_050410	70952352	2e-90	335	1e-87	326
PBANKA_113210	156101297	1e-56	222	4e-54	213
PBANKA_112410	83286528	2e-105	387	3e-103	380
PBANKA_112960	70953341	2e-75	287	8e-73	279
PBANKA_060820	83282128	1e-112	410	6e-111	404
PBANKA_030690	70926643	2e-55	218	5e-54	212
PBANKA_123050	68068201	3e-70	269	6e-67	258
PBANKA_120580	82704540	3e-72	274	6e-70	266
PBANKA_103030	82539649	1e-89	333	2e-87	325
PBANKA_090300	221056650	6e-62	242	3e-61	239
PBANKA_124160	82539024	1e-102	377	1e-99	367
PBANKA_052380	82705783	2e-58	230	1e-56	224
PBANKA_123520	82541050	3e-173	612	8e-170	601
PBANKA_060710	82704932	1e-51	205	2e-49	197
PBANKA_113660	82793149	3e-163	579	2e-160	569
PBANKA_093820	83315159	2e-81	306	2e-80	302
PBANKA_146020	70950114	9e-108	394	2e-106	389
PBANKA_051600	68062122	4e-35	152	6e-34	148
PBANKA_111130	70949554	1e-99	367	4e-97	358
PBANKA_131270	68067904	3e-157	559	3e-153	545
PBANKA_144700	70940351	3e-88	329	5e-86	321
PBANKA_041690	70952398	1e-72	277	5e-71	271
PBANKA_123470	68069557	4e-86	324	2e-84	318
PBANKA_132940	156100001	2e-153	546	3e-152	543
PBANKA_094170	82595419	3e-148	530	2e-146	524
PBANKA_143020	68005733	1e-55	220	3e-54	215
PBANKA_142330	68070869	4e-98	362	2e-94	350
PBANKA_121240	156096835	6e-170	601	2e-165	586
PBANKA_121350	82794151	2e-159	566	3e-156	556
PBANKA_111360	70953494	4e-151	539	1e-147	527
PBANKA_094300	70940326	2e-33	144	7e-33	142
PBANKA_092800	82753224	7e-37	156	3e-35	150
PBANKA_094280	68062596	8e-177	624	7e-172	608
PBANKA_000210	68070623	2e-166	589	2e-163	580
PBANKA_062110	68075585	2e-108	396	5e-106	387
PBANKA_083330	70942682	3e-70	271	1e-69	268
PBANKA_143790	68064530	2e-86	322	1e-84	317
PBANKA_113050	83286579	2e-176	623	1e-172	610
PBANKA_081420	156097270	2e-121	440	1e-118	430
PBANKA_136170	83315542	3e-49	199	2e-47	192
PBANKA_060640	70945939	3e-115	420	1e-113	415
PBANKA_030760	221053109	2e-135	486	5e-134	482
PBANKA_131260	258549214	1e-31	138	3e-29	130
PBANKA_111740	82595659	4e-107	392	3e-104	382
PBANKA_133180	156099814	1e-145	520	5e-141	504
PBANKA_091580	68063979	1e-160	571	2e-156	556
PBANKA_121760	156096941	8e-71	271	1e-67	260
PBANKA_051490	11036777	5e-160	568	5e-156	554
PBANKA_030120	68073927	9e-160	567	1e-156	556
PBANKA_081660	82794326	1e-63	248	2e-62	244
PBANKA_102870	156102240	2e-123	446	2e-121	440
PBANKA_070840	82793460	9e-56	219	7e-54	212
PBANKA_114180	83317840	4e-62	241	1e-60	235
PBANKA_050710	156082093	9e-81	303	1e-77	292
PBANKA_142430	68071107	2e-81	307	1e-79	301
PBANKA_031200	83282452	1e-158	564	1e-156	556
PBANKA_130870	82538950	9e-42	175	4e-41	172
PBANKA_072170	68066280	9e-122	441	7e-119	431
PBANKA_122540	70942062	2e-61	239	6e-59	230
PBANKA_131060	70953230	5e-141	504	6e-136	487
PBANKA_133360	156099640	2e-62	242	1e-60	236
PBANKA_092280	68063885	7e-42	174	2e-40	168
PBANKA_113440	68069025	5e-153	546	1e-148	532
PBANKA_030640	83317463	7e-148	528	9e-145	517
PBANKA_010860	68072611	3e-133	480	6e-130	469
PBANKA_130850	68070197	1e-85	320	2e-83	313
PBANKA_133340	82752525	1e-73	280	3e-72	275
PBANKA_143070	70951734	2e-143	513	3e-138	495
PBANKA_070010	68064570	1e-169	600	9e-166	587
PBANKA_010320	82595800	5e-58	229	7e-57	225
PBANKA_120870	70935213	8e-48	194	2e-45	185
PBANKA_062270	68066675	3e-107	392	1e-103	379
PBANKA_142470	83273881	7e-38	159	3e-36	153
PBANKA_101850	82594758	1e-103	380	3e-100	368
PBANKA_071220	68064574	6e-147	525	2e-142	509
PBANKA_110430	68059526	7e-124	449	5e-122	443
PBANKA_080880	68071655	2e-144	516	3e-141	506
PBANKA_131080	68067285	0	643	2e-176	622
PBANKA_000410	68061339	8e-103	378	4e-100	368
PBANKA_134620	70943945	3e-129	465	9e-125	450
PBANKA_060030	82705937	7e-152	541	3e-150	536
PBANKA_141800	124513150	8e-27	122	6e-26	119
PBANKA_123180	221057017	2e-97	359	2e-94	349
PBANKA_114620	68061943	9e-126	454	5e-122	441
PBANKA_091550	82597034	8e-118	427	3e-114	415
PBANKA_020790	68074339	1e-91	339	2e-88	328
PBANKA_133940	68069729	1e-90	338	2e-87	328
PBANKA_122860	70947173	4e-75	284	3e-72	274
PBANKA_141840	70944829	3e-123	445	9e-121	437
PBANKA_130600	82753106	1e-48	196	7e-48	193
PBANKA_021510	70936853	6e-59	232	4e-58	230
PBANKA_120710	68071609	2e-110	404	1e-109	402
PBANKA_051280	68074691	2e-71	275	3e-69	268
PBANKA_134490	70928931	1e-93	349	6e-92	343
PBANKA_121600	82915160	3e-143	513	7e-141	504
PBANKA_020430	83315978	9e-150	534	7e-147	525
PBANKA_093630	83315034	3e-125	453	3e-123	446
PBANKA_050050	68061135	3e-180	635	9e-176	620
PBANKA_101200	70952112	6e-173	611	5e-170	601
PBANKA_134930	68069927	1e-124	450	5e-121	438
PBANKA_134120	156099214	6e-166	588	1e-163	580
PBANKA_136270	221058409	2e-46	190	1e-45	187
PBANKA_124620	68074729	3e-97	358	1e-94	350
PBANKA_130510	68076911	8e-145	517	1e-140	503
PBANKA_060750	82752676	2e-80	303	1e-78	297
PBANKA_135840	82594621	0	641	2e-177	626
PBANKA_030660	68067777	0	647	7e-177	625
PBANKA_134230	68071499	1e-170	604	1e-167	594
PBANKA_143650	68075945	1e-114	419	6e-111	407
PBANKA_103510	68065390	2e-159	566	1e-152	543
PBANKA_120570	82704538	2e-54	215	3e-53	211
PBANKA_091060	82705685	1e-86	323	5e-85	317
PBANKA_140070	83314863	2e-64	250	3e-62	242
PBANKA_030880	258596902	9e-146	521	1e-142	511
PBANKA_030420	70935719	2e-68	262	5e-67	257
PBANKA_050170	83282600	1e-151	540	7e-147	524
PBANKA_071900	70947504	4e-57	225	1e-56	223
PBANKA_041070	82541105	2e-127	460	2e-126	457
PBANKA_111910	83317615	4e-176	621	1e-171	607
PBANKA_124090	82539376	2e-135	487	3e-134	483
PBANKA_083300	68069293	1e-99	367	7e-96	354
PBANKA_082920	82539512	3e-115	419	8e-112	407
PBANKA_104020	68068137	0	647	1e-179	633
PBANKA_120840	82539773	5e-152	541	5e-147	524
PBANKA_051250	68074439	3e-167	593	5e-163	579
PBANKA_041640	68077077	4e-166	589	8e-163	577
PBANKA_120350	70933677	3e-145	519	1e-142	510
PBANKA_020220	68074541	5e-128	462	2e-125	453
PBANKA_094080	68063531	3e-122	443	1e-118	430
PBANKA_070180	156097683	4e-82	309	4e-81	305
PBANKA_124310	70939739	1e-162	577	1e-159	567
PBANKA_112610	68069271	8e-103	377	5e-100	368
PBANKA_123720	83315424	2e-119	432	9e-116	420
PBANKA_093780	82596656	6e-176	622	4e-173	612
PBANKA_051170	258549085	7e-158	561	5e-155	552
PBANKA_131830	82752729	2e-159	566	1e-154	550
PBANKA_141650	68072559	2e-113	413	3e-110	402
PBANKA_091560	82597036	5e-164	581	1e-158	563
PBANKA_020330	82539590	1e-145	520	6e-144	514
PBANKA_082590	82753716	2e-129	467	4e-127	459
PBANKA_071390	70941644	0	642	8e-179	630
PBANKA_144950	68075679	5e-93	344	3e-88	328
PBANKA_141400	70950659	2e-66	256	1e-64	250
PBANKA_093350	156098458	6e-149	531	6e-144	514
PBANKA_030440	7158203	3e-117	426	3e-113	412
PBANKA_030110	82794439	3e-118	430	2e-116	424
PBANKA_093450	68073037	7e-162	574	1e-157	560
PBANKA_120360	68070945	1e-135	487	1e-132	477
PBANKA_040320	269838862	4e-51	207	7e-49	199
PBANKA_143320	68075889	1e-149	534	1e-145	520
PBANKA_112710	68068021	2e-165	586	4e-160	568
PBANKA_090220	258549146	5e-95	352	6e-93	344
PBANKA_102940	156102256	9e-79	299	3e-77	294
PBANKA_120650	68062648	2e-54	217	1e-53	214
PBANKA_080400	83315279	8e-67	256	4e-63	243
PBANKA_122040	83315627	5e-43	176	4e-41	169
PBANKA_113750	82913451	2e-100	369	9e-98	360
PBANKA_134710	68075855	5e-100	368	8e-97	357
PBANKA_111700	86171188	6e-90	334	1e-86	323
PBANKA_140090	221060693	2e-57	227	2e-56	222
PBANKA_060340	82541646	0	647	5e-180	635
PBANKA_112800	68010457	1e-39	166	5e-39	163
PBANKA_051660	68072351	2e-159	566	8e-156	554
PBANKA_121220	68072793	3e-110	404	4e-106	390
PBANKA_140910	68075387	1e-143	513	1e-137	493
PBANKA_093940	221055876	3e-86	322	2e-85	319
PBANKA_041750	68068793	1e-69	267	3e-66	255
PBANKA_120490	83317399	1e-102	378	8e-102	375
PBANKA_120560	68068689	2e-104	383	7e-102	374
PBANKA_120440	70949581	2e-73	278	1e-70	269
PBANKA_135580	70952587	1e-38	161	1e-36	155
PBANKA_135540	68067135	0	646	3e-178	628
PBANKA_102500	68075995	7e-65	252	1e-62	244
PBANKA_101290	82539911	0	645	3e-179	632
PBANKA_113390	68076921	8e-82	307	1e-80	302
PBANKA_094360	82753586	6e-61	237	2e-59	232
PBANKA_080540	68077065	2e-46	187	2e-44	181
PBANKA_080580	82793516	2e-143	513	9e-139	497
PBANKA_052250	82595898	9e-179	631	2e-175	620
PBANKA_091690	82704716	7e-153	545	2e-149	533
PBANKA_091720	68065488	3e-75	285	2e-73	279
PBANKA_132460	68076077	7e-148	528	8e-144	514
PBANKA_132470	82594810	2e-176	623	8e-173	611
PBANKA_135030	156096234	5e-121	439	1e-119	434
PBANKA_134910	83286099	5e-149	532	2e-146	523
PBANKA_093760	68064675	9e-48	192	9e-47	188
PBANKA_100890	221060016	7e-136	488	2e-134	483
PBANKA_090500	70952267	5e-56	220	1e-53	211
PBANKA_145260	68076753	1e-165	586	8e-162	573
PBANKA_145240	124806615	2e-48	194	3e-47	190
PBANKA_130350	82706064	6e-138	494	5e-134	481
PBANKA_020080	82595168	2e-82	310	7e-82	308
PBANKA_020070	68076287	1e-151	540	2e-147	526
PBANKA_143490	83282230	4e-140	501	4e-136	488
PBANKA_111480	70953904	3e-92	342	6e-91	337
PBANKA_142060	124511826	1e-85	319	5e-82	307
PBANKA_031060	82539558	7e-95	351	2e-92	342
PBANKA_146080	70942973	1e-141	506	3e-138	495
PBANKA_146120	81177564	1e-96	357	1e-93	346
PBANKA_061130	82794348	2e-100	369	2e-98	363
PBANKA_120990	82752961	3e-60	236	4e-59	232
PBANKA_071750	68075801	2e-140	503	1e-135	487
PBANKA_113500	221057594	1e-58	230	4e-58	228
PBANKA_135820	221058511	6e-45	183	9e-45	182
PBANKA_060680	68000594	3e-75	285	4e-74	281
PBANKA_146540	68066871	1e-120	437	5e-118	428
PBANKA_080760	70937128	3e-119	432	1e-114	416
PBANKA_145190	70937435	3e-170	602	3e-169	599
PBANKA_040900	68076339	2e-142	509	2e-138	495
PBANKA_072140	70943459	7e-102	375	4e-99	366
PBANKA_133150	68066195	4e-108	395	1e-106	390
PBANKA_031590	82541066	6e-163	578	3e-159	566
PBANKA_143590	68064731	3e-99	365	1e-96	357
PBANKA_121310	221055299	6e-180	634	1e-173	613
PBANKA_124400	83315237	6e-134	481	6e-130	467
PBANKA_031550	70926032	5e-103	379	4e-100	370
PBANKA_062345	82704603	5e-31	138	1e-30	137
PBANKA_103310	258597650	6e-167	591	1e-159	566
PBANKA_102440	82594906	6e-92	341	2e-89	332
PBANKA_092020	70953740	2e-110	403	5e-108	395
PBANKA_113830	82793576	8e-124	447	4e-121	438
PBANKA_113810	68076725	2e-153	546	1e-149	533
PBANKA_122340	70940107	7e-155	552	3e-151	540
PBANKA_093270	124803840	4e-67	258	2e-64	249
PBANKA_101370	68074151	0	637	2e-175	619
PBANKA_090170	83286729	6e-53	210	4e-51	203
PBANKA_112540	82794482	1e-93	346	6e-91	337
PBANKA_081750	296005209	6e-146	521	2e-143	513
PBANKA_072270	68065194	2e-175	620	1e-170	604
PBANKA_143900	83317745	7e-129	464	4e-126	455
PBANKA_061950	70942555	2e-95	353	2e-93	346
PBANKA_031520	82915132	3e-56	221	2e-54	215
PBANKA_092110	82596633	2e-158	563	1e-155	553
PBANKA_111090	82753463	2e-163	581	2e-162	577
PBANKA_091280	83315845	9e-88	327	3e-86	322
PBANKA_133810	296005411	5e-146	521	6e-144	514
PBANKA_111580	83282504	4e-89	332	8e-88	327
PBANKA_114580	68073875	1e-91	340	3e-88	329
PBANKA_060510	68076369	7e-147	526	1e-143	515
PBANKA_030040	68065194	4e-134	482	2e-132	476
PBANKA_091840	82594836	9e-166	587	3e-163	579
PBANKA_011020	68067277	9e-87	324	7e-85	317
PBANKA_101920	82753126	7e-124	448	4e-123	445
PBANKA_030320	70923994	4e-92	341	2e-89	332
PBANKA_103370	83032640	6e-170	601	6e-167	591
PBANKA_146170	70941552	1e-32	142	3e-32	141
PBANKA_072130	82794233	2e-80	302	2e-78	295
PBANKA_093310	82596982	1e-125	454	2e-123	447
PBANKA_050840	70945353	2e-95	353	2e-93	345
PBANKA_010290	82596961	2e-162	579	6e-158	564
PBANKA_051710	83317354	2e-85	319	1e-82	309
PBANKA_101600	68076527	9e-78	295	5e-75	286
PBANKA_101770	70947284	6e-63	243	5e-62	239
PBANKA_123530	82541048	5e-104	381	1e-101	373
PBANKA_091910	82753453	3e-135	486	2e-132	477
PBANKA_000140	68064973	6e-129	464	2e-126	456
PBANKA_136240	70935096	0	642	1e-179	633
PBANKA_102960	82596122	2e-65	255	2e-63	248
PBANKA_123370	68063767	8e-113	411	6e-109	398
PBANKA_030630	221053137	2e-129	466	5e-127	458
PBANKA_140880	82595305	1e-170	604	6e-168	594
PBANKA_060210	68072713	1e-58	230	2e-58	229
PBANKA_103400	68069443	1e-32	145	2e-31	140
PBANKA_030780	68061331	4e-149	532	9e-143	511
PBANKA_081290	70942858	3e-120	436	5e-118	428
PBANKA_102600	68000535	2e-52	210	5e-51	204
PBANKA_093030	68073783	4e-152	541	2e-147	526
PBANKA_091490	68058758	3e-161	573	7e-158	561
PBANKA_124690	68064869	5e-89	332	2e-87	327
PBANKA_061150	82594152	3e-43	178	5e-43	177
PBANKA_111940	70947526	3e-153	546	4e-152	542
PBANKA_092390	70947410	3e-82	309	9e-81	303
PBANKA_102840	82794128	1e-168	596	6e-162	574
PBANKA_100260	68072957	2e-135	487	9e-133	478
PBANKA_102560	70924109	4e-52	210	2e-45	188
PBANKA_072160	82596971	6e-165	586	4e-163	579
PBANKA_142490	83273885	4e-114	415	2e-110	402
PBANKA_072050	124505501	1e-39	166	5e-39	164
PBANKA_071300	68076127	8e-31	135	2e-29	130
PBANKA_143940	124806152	5e-123	445	5e-121	438
PBANKA_142740	296004985	2e-34	149	3e-34	148
PBANKA_130370	82753326	5e-167	591	5e-163	578
PBANKA_110210	70939505	5e-87	326	9e-87	325
PBANKA_093880	68069609	3e-157	561	7e-155	553
PBANKA_070330	68064813	7e-121	438	4e-118	428
PBANKA_031410	68071667	6e-75	284	4e-73	278
PBANKA_080560	68077069	1e-142	510	2e-139	499
PBANKA_113130	68075153	2e-124	451	2e-121	440
PBANKA_094380	68071045	2e-113	414	2e-112	410
PBANKA_142480	68071759	5e-118	428	2e-113	412
PBANKA_071510	68005407	9e-92	342	1e-89	335
PBANKA_145900	70947816	0	638	9e-179	630
PBANKA_072240	68062274	6e-124	449	4e-122	443
PBANKA_092030	83315137	2e-130	471	4e-128	463
PBANKA_061610	68064955	2e-122	443	7e-120	434
PBANKA_080010	82753786	4e-126	456	3e-124	449
PBANKA_111240	82541363	2e-125	453	2e-123	446
PBANKA_132880	68073801	1e-47	192	7e-46	186
PBANKA_051470	82541768	5e-147	525	2e-143	513
PBANKA_130120	68071601	3e-96	355	1e-94	349
PBANKA_101080	82753418	3e-161	572	1e-155	553
PBANKA_092740	68067371	3e-66	255	9e-64	246
PBANKA_100040	82704888	5e-145	518	4e-143	512
PBANKA_000550	68066871	5e-106	389	8e-103	378
PBANKA_142840	68075241	0	647	5e-180	635
PBANKA_143760	83318115	3e-124	449	9e-121	437
PBANKA_020490	70950063	7e-177	624	3e-174	615
PBANKA_093070	82705303	2e-76	289	3e-74	281
PBANKA_010510	82794319	8e-71	270	2e-69	265
PBANKA_100560	83286304	4e-114	415	1e-111	406
PBANKA_000170	82704898	6e-108	395	6e-106	389
PBANKA_020020	68065453	6e-132	475	2e-128	463
PBANKA_010660	68069313	7e-161	571	4e-156	556
PBANKA_030990	68075895	4e-94	348	5e-92	341
PBANKA_041065	82541103	2e-154	550	9e-151	538
PBANKA_082570	296005245	3e-21	104	1e-20	102
PBANKA_051440	82753686	4e-131	472	4e-129	465
PBANKA_071980	83317791	6e-84	316	1e-82	312
PBANKA_140570	83314625	5e-151	539	1e-147	527
PBANKA_070550	221053396	2e-78	297	3e-77	292
PBANKA_102950	70944225	2e-166	591	3e-163	580
PBANKA_110570	82596848	6e-133	478	3e-129	465
PBANKA_040090	14578287	3e-173	613	2e-170	603
PBANKA_092240	82753547	2e-58	229	1e-56	222
PBANKA_052300	70945242	6e-91	337	6e-90	334
PBANKA_051240	82595753	5e-104	383	3e-102	377
PBANKA_132410	258597882	2e-94	350	6e-94	348
PBANKA_083520	82704758	2e-160	569	2e-154	549
PBANKA_061770	83032795	3e-72	275	1e-69	266
PBANKA_111790	68064243	1e-77	294	9e-76	288
PBANKA_133430	82596841	1e-179	633	8e-175	617
PBANKA_093360	68073899	1e-89	334	7e-49	198
PBANKA_091160	68072891	2e-179	633	6e-173	611
PBANKA_110260	70948361	9e-54	212	2e-52	207
PBANKA_071820	70949441	9e-115	417	4e-112	408
PBANKA_010550	83286175	6e-130	468	3e-126	455
PBANKA_111710	221057978	1e-82	310	5e-79	297
PBANKA_100480	82596261	1e-119	434	1e-116	423
PBANKA_114080	70945184	1e-94	351	2e-93	347
PBANKA_114430	156101545	2e-135	487	6e-134	481
PBANKA_092760	68067367	3e-171	608	4e-166	591
PBANKA_070990	68064963	0	650	2e-180	638
PBANKA_100730	70934187	2e-138	496	4e-135	484
PBANKA_031580	68061911	6e-32	139	9e-31	135
PBANKA_124660	68065634	3e-117	426	3e-114	416
PBANKA_144730	82541607	4e-139	499	2e-136	490
PBANKA_111930	68068963	2e-87	325	2e-85	319
PBANKA_094180	70947473	3e-67	258	6e-65	250
PBANKA_134800	82705670	7e-116	421	2e-113	412
PBANKA_114540	68069425	2e-152	544	6e-147	525
PBANKA_083690	68066183	3e-120	436	5e-119	432
PBANKA_040860	82541293	6e-150	534	5e-147	525
PBANKA_102140	258549192	9e-54	213	6e-52	206
PBANKA_040870	82541295	4e-89	332	1e-86	323
PBANKA_113640	221057560	4e-133	479	9e-131	471
PBANKA_135420	221058597	1e-56	223	2e-55	218
PBANKA_011130	296004654	3e-77	292	4e-74	281
PBANKA_061640	156093580	3e-137	493	3e-133	479
PBANKA_041830	83273966	3e-123	446	8e-121	437
PBANKA_145680	124806750	4e-111	405	6e-110	401
PBANKA_083230	68000410	7e-61	238	2e-60	237
PBANKA_143770	70946474	3e-121	439	3e-118	429
PBANKA_100500	82596084	7e-55	217	3e-53	211
PBANKA_134820	83285976	7e-128	462	1e-125	454
PBANKA_113760	82913449	5e-95	351	7e-93	343
PBANKA_082060	124506942	5e-104	382	1e-100	371
PBANKA_040390	124504775	4e-79	298	1e-76	289
PBANKA_142390	70949816	2e-111	407	4e-110	402
PBANKA_110750	70950797	2e-74	282	2e-73	279
PBANKA_083710	68071785	2e-135	486	4e-132	475
PBANKA_120900	83285950	2e-149	533	1e-144	516
PBANKA_130380	70949850	1e-176	623	1e-171	607
PBANKA_135160	83315073	9e-162	574	4e-158	562
PBANKA_122000	83282633	3e-99	365	1e-97	359
PBANKA_100090	70930500	4e-29	132	8e-29	131
PBANKA_083220	68064149	4e-133	479	5e-130	468
PBANKA_121060	68525537	1e-83	314	7e-82	308
PBANKA_113680	83315086	1e-133	481	4e-133	479
PBANKA_102020	70954471	4e-115	420	2e-112	411
PBANKA_121710	83314972	0	651	2e-180	636
PBANKA_144660	82704615	1e-158	566	2e-156	558
PBANKA_135060	68067153	0	657	1e-180	637
PBANKA_000520	83286716	6e-69	264	2e-67	259
PBANKA_070530	68074931	5e-91	338	3e-88	328
PBANKA_061170	68070009	1e-81	307	1e-79	300
PBANKA_010010	82704888	3e-146	522	8e-144	514
PBANKA_121840	221055427	1e-132	477	8e-129	464
PBANKA_142860	221061267	3e-31	139	3e-30	135
PBANKA_131640	82594200	0	638	4e-176	622
PBANKA_143640	68062328	3e-43	178	6e-42	173
PBANKA_123700	70942827	4e-153	545	2e-146	523
PBANKA_133570	82705387	4e-145	518	3e-140	502
PBANKA_134530	70946058	7e-94	348	2e-91	340
PBANKA_082640	156097512	2e-91	339	4e-87	324
PBANKA_130830	221059567	4e-168	596	3e-167	593
PBANKA_130480	83314730	1e-123	447	3e-121	439
PBANKA_133860	70937985	6e-71	272	4e-69	265
PBANKA_122360	70945775	2e-153	546	4e-150	535
PBANKA_083270	68072471	3e-134	483	2e-131	473
PBANKA_131230	82594675	4e-130	469	1e-128	463
PBANKA_060940	258597470	1e-41	172	2e-40	168
PBANKA_134900	68074229	9e-77	292	3e-75	287
PBANKA_121030	156096793	6e-154	548	4e-150	535
PBANKA_101740	82793176	9e-63	244	1e-60	236
PBANKA_091400	70950268	2e-125	452	3e-121	438
PBANKA_122240	68061833	8e-148	527	1e-143	513
PBANKA_103730	124808070	5e-100	369	2e-98	363
PBANKA_062000	68063661	1e-67	261	2e-65	254
PBANKA_092070	68071883	8e-99	366	3e-96	357
PBANKA_110550	221057241	3e-48	195	7e-48	194
PBANKA_146230	83315570	7e-99	364	9e-97	356
PBANKA_145950	82539367	6e-136	488	3e-132	475
PBANKA_070480	83282318	1e-148	531	1e-145	521
PBANKA_020340	70954051	6e-88	327	8e-86	320
PBANKA_103780	70954167	3e-46	189	9e-45	184
PBANKA_041230	83286428	6e-140	501	2e-137	493
PBANKA_020390	68071147	1e-82	310	2e-80	303
PBANKA_093400	82597004	9e-177	624	7e-175	618
PBANKA_000200	82753610	3e-143	513	2e-140	503
PBANKA_124170	68062819	3e-142	509	2e-137	493
PBANKA_093100	82540806	1e-96	360	3e-94	352
PBANKA_093610	258549112	2e-53	213	7e-52	207
PBANKA_143200	68069431	4e-79	298	5e-77	291
PBANKA_061050	68062670	2e-141	506	8e-138	494
PBANKA_132180	221059289	1e-19	98.8	4e-19	97
PBANKA_090650	68075069	2e-49	199	4e-48	194
PBANKA_093060	82705305	5e-135	486	1e-131	474
PBANKA_021010	83033005	8e-105	385	1e-103	381
PBANKA_132700	68063925	2e-149	534	2e-146	523
PBANKA_136360	82753600	4e-150	535	1e-147	527
PBANKA_052450	68063185	3e-114	416	2e-113	412
PBANKA_103970	82915514	1e-139	500	4e-134	481
PBANKA_041370	83318141	5e-93	346	7e-93	345
PBANKA_000590	68073419	3e-145	519	7e-142	507
PBANKA_124330	82596585	9e-142	507	2e-137	492
PBANKA_123510	68065924	7e-73	277	5e-71	270
PBANKA_020800	68074593	1e-114	417	5e-112	407
PBANKA_050420	68062875	2e-121	440	1e-117	427
PBANKA_010170	83285994	5e-120	436	1e-116	425
PBANKA_133720	221058955	1e-134	484	5e-131	471
PBANKA_146140	68068413	2e-174	616	1e-169	600
PBANKA_101360	68074149	2e-133	480	4e-131	472
PBANKA_060810	83282130	1e-97	361	2e-94	350
PBANKA_020410	83032790	1e-113	413	5e-110	401
PBANKA_092440	70947391	3e-95	352	4e-92	341
PBANKA_020280	68073881	8e-128	461	7e-125	450
PBANKA_103700	70946441	3e-136	489	6e-134	481
PBANKA_101650	82752788	3e-99	367	4e-96	357
PBANKA_021590	68070081	1e-164	584	1e-160	570
PBANKA_052340	82705775	2e-85	320	8e-84	315
PBANKA_123930	68059383	7e-86	320	9e-85	316
PBANKA_040500	82914972	7e-58	226	2e-56	220
PBANKA_113060	68065584	2e-96	358	2e-95	355
PBANKA_092100	124804283	9e-49	197	4e-48	195
PBANKA_134840	70947793	1e-111	407	2e-108	395
PBANKA_143080	83315146	2e-160	569	2e-155	552
PBANKA_136280	70954425	5e-51	206	3e-50	203
PBANKA_122140	70952239	5e-144	515	2e-142	510
PBANKA_010950	70946065	2e-144	516	3e-140	502
PBANKA_103070	156102286	1e-69	269	2e-69	268
PBANKA_143510	83273918	2e-169	599	3e-164	582
PBANKA_141890	124513178	6e-141	504	4e-137	491
PBANKA_060880	82753705	3e-138	497	9e-137	492
PBANKA_101670	82753175	2e-151	539	2e-148	529
PBANKA_135440	83032675	7e-121	437	1e-116	423
PBANKA_122560	296004939	5e-144	515	2e-140	503
PBANKA_051000	82539248	2e-53	211	1e-51	204
PBANKA_090680	82595729	5e-94	349	2e-92	343
PBANKA_041670	221054358	9e-85	317	4e-82	308
PBANKA_141880	82793185	5e-101	372	7e-98	361
PBANKA_031170	68074465	5e-152	543	2e-148	531
PBANKA_132490	221059225	4e-122	441	2e-118	429
PBANKA_131140	68070979	1e-43	180	9e-42	173
PBANKA_081260	68061481	9e-77	291	7e-74	281
PBANKA_080600	82793512	4e-110	402	4e-107	391
PBANKA_021240	68068869	4e-161	571	2e-156	556
PBANKA_123210	82540657	2e-124	450	3e-119	433
PBANKA_081270	68073731	4e-143	513	2e-138	497
PBANKA_136390	70945916	3e-110	402	2e-107	392
PBANKA_140590	70924236	2e-121	441	3e-119	433
PBANKA_143970	68060758	0	653	9e-180	634
PBANKA_051180	82596812	4e-131	471	4e-127	458
PBANKA_030290	258596871	2e-72	277	3e-70	269
PBANKA_140190	68075831	3e-106	390	6e-102	375
PBANKA_031670	82594512	2e-57	227	3e-57	226
PBANKA_111050	82594071	2e-125	453	5e-122	441
PBANKA_071290	68061725	1e-52	209	2e-51	205
PBANKA_051400	68075201	9e-94	347	2e-90	335
PBANKA_133820	68072637	1e-154	550	8e-151	537
PBANKA_140160	82539478	1e-129	467	2e-126	456
PBANKA_080530	83032715	5e-33	144	6e-32	140
PBANKA_061660	68071411	3e-99	366	2e-96	356
PBANKA_000160	82594159	2e-79	300	2e-78	296
PBANKA_135000	83032993	7e-55	218	6e-54	215
PBANKA_092410	70944606	2e-156	556	5e-153	545
PBANKA_020100	68066871	1e-100	371	1e-98	364
PBANKA_050095	68064869	1e-86	324	1e-84	317
PBANKA_070340	82705019	4e-124	449	1e-120	438
PBANKA_120260	82752553	9e-160	569	2e-155	555
PBANKA_094110	83317930	5e-156	555	5e-151	538
PBANKA_110080	68064472	2e-161	573	1e-158	563
PBANKA_040190	70944235	3e-111	405	1e-108	396
PBANKA_080680	82704687	2e-177	627	1e-172	611
PBANKA_142950	70950387	8e-98	360	7e-95	350
PBANKA_092200	124804242	5e-101	373	9e-101	372
PBANKA_082020	82595268	3e-156	555	9e-151	537
PBANKA_141170	68065942	1e-155	554	1e-151	540
PBANKA_081730	68066284	9e-168	594	1e-164	583
PBANKA_111750	83317937	1e-75	287	3e-72	275
PBANKA_136190	70952294	1e-119	433	2e-116	422
PBANKA_131350	82793792	8e-107	390	9e-104	380
PBANKA_051020	68064769	8e-39	166	4e-38	163
PBANKA_135280	70923448	5e-92	341	5e-89	331
PBANKA_110560	82596846	6e-111	405	2e-108	397
PBANKA_101070	221060052	2e-167	593	4e-165	586
PBANKA_141620	83282344	6e-76	288	2e-74	283
PBANKA_122910	83273869	7e-151	538	6e-148	528
PBANKA_134280	82752821	2e-148	529	5e-144	514
PBANKA_146440	82915443	8e-142	508	5e-139	498
PBANKA_146090	83033145	5e-69	265	1e-67	261
PBANKA_082700	296005253	6e-25	116	1e-24	115
PBANKA_120740	68075105	1e-114	418	7e-113	412
PBANKA_100200	68076227	3e-95	354	1e-92	345
PBANKA_060840	68525556	1e-173	613	2e-170	603
PBANKA_131190	82913720	3e-91	339	1e-90	336
PBANKA_103390	83273616	1e-124	450	1e-118	430
PBANKA_082790	68072311	9e-135	484	1e-130	469
PBANKA_050070	68073421	2e-171	606	1e-166	590
PBANKA_136020	70931410	4e-63	245	3e-62	241
PBANKA_050180	83314866	5e-69	265	4e-67	258
PBANKA_081680	70945223	5e-153	544	3e-149	532
PBANKA_072230	68068701	1e-95	354	5e-94	348
PBANKA_120720	83033127	7e-168	594	4e-163	578
PBANKA_061650	82596744	2e-114	416	8e-112	407
PBANKA_061410	68072065	2e-35	153	2e-34	150
PBANKA_083170	70940575	2e-117	426	1e-113	413
PBANKA_061290	70946880	2e-64	250	3e-63	245
PBANKA_101570	70953402	4e-110	402	2e-107	392
PBANKA_062040	70940893	2e-110	404	3e-107	393
PBANKA_021470	82753985	1e-180	637	5e-178	629
PBANKA_061070	68063439	1e-152	543	1e-148	530
PBANKA_080130	221051874	1e-115	421	4e-114	415
PBANKA_101860	68076113	2e-108	396	7e-105	384
PBANKA_070890	82540373	1e-63	246	1e-61	239
PBANKA_070940	70939686	5e-24	115	9e-24	113
PBANKA_090050	68074269	0	641	2e-177	626
PBANKA_081790	83317666	5e-112	409	4e-110	402
PBANKA_131500	258597839	4e-102	376	6e-99	365
PBANKA_122330	68075529	2e-132	476	2e-129	466
PBANKA_122310	82540224	8e-172	607	7e-167	591
PBANKA_146400	68067034	3e-44	182	9e-43	177
PBANKA_146360	124807032	2e-88	330	6e-88	327
PBANKA_146380	68073369	9e-127	459	4e-125	453
PBANKA_040810	70925240	7e-88	328	2e-86	322
PBANKA_040790	68068567	0	646	2e-179	632
PBANKA_145790	68073953	5e-53	212	5e-51	205
PBANKA_133530	258597943	3e-86	323	1e-82	311
PBANKA_090880	68075421	6e-126	455	2e-122	443
PBANKA_090860	70954006	1e-116	423	5e-113	411
PBANKA_123870	82541655	1e-117	427	2e-114	416
PBANKA_131700	258549222	3e-27	124	1e-26	122
PBANKA_071070	296005054	2e-119	434	3e-119	433
PBANKA_133300	221059037	1e-39	167	2e-38	163
PBANKA_133320	258549238	1e-49	200	1e-48	196
PBANKA_092880	82541542	7e-179	631	4e-172	608
PBANKA_131620	156100273	4e-90	335	3e-89	332
PBANKA_113860	82793582	1e-147	527	9e-143	511
PBANKA_080820	156097017	7e-135	484	7e-131	471
PBANKA_093180	67937446	2e-166	589	3e-161	572
PBANKA_101010	68075725	4e-91	338	1e-85	320
PBANKA_100970	83314651	3e-152	543	1e-150	537
PBANKA_083060	82540466	9e-86	320	7e-84	314
PBANKA_051100	82704655	0	644	9e-178	627
PBANKA_030840	82541346	6e-116	421	3e-113	412
PBANKA_060280	156101642	2e-82	309	1e-80	303
PBANKA_040730	68075715	1e-70	270	9e-69	264
PBANKA_114240	82594108	3e-109	398	7e-105	384
PBANKA_111160	156095602	9e-71	270	4e-69	264
PBANKA_090430	221056624	2e-100	370	7e-98	361
PBANKA_141320	82540741	5e-96	356	1e-93	348
PBANKA_000600	68068425	3e-177	626	5e-173	611
PBANKA_080060	31711530	5e-61	237	1e-59	232
PBANKA_114310	82752586	2e-142	510	2e-140	504
PBANKA_114590	68073873	9e-118	428	2e-114	417
PBANKA_135410	70953140	2e-161	573	9e-156	553
PBANKA_110090	68072427	3e-155	554	2e-151	541
PBANKA_124260	82915215	7e-88	327	5e-85	317
PBANKA_060500	83282214	1e-167	594	4e-163	579
PBANKA_141140	70926539	3e-51	204	1e-48	194
PBANKA_050510	124802497	6e-134	481	2e-129	465
PBANKA_145550	83032945	4e-47	190	2e-45	184
PBANKA_040910	82595221	8e-128	462	3e-125	453
PBANKA_135980	70941188	9e-119	430	7e-117	424
PBANKA_070400	70954335	3e-177	625	1e-173	613
PBANKA_134680	70945802	2e-169	600	8e-165	584
PBANKA_131110	124809612	6e-82	307	4e-78	294
PBANKA_146610	68064869	1e-163	581	5e-160	568
PBANKA_143130	83286403	2e-86	322	8e-84	313
PBANKA_120510	68064189	3e-128	462	8e-123	444
PBANKA_010710	70947333	4e-174	615	3e-169	598
PBANKA_040460	70954456	2e-168	596	1e-164	584
PBANKA_082440	83286690	1e-145	521	8e-141	504
PBANKA_114670	68069631	4e-135	486	5e-133	479
PBANKA_112840	82753389	2e-140	503	1e-138	497
PBANKA_041190	70924083	5e-29	134	2e-28	131
PBANKA_121940	82594523	0	651	2e-180	636
PBANKA_061190	70936646	4e-135	485	4e-131	471
PBANKA_134760	83282221	2e-168	596	7e-162	574
PBANKA_080480	83032725	2e-162	576	1e-158	563
PBANKA_140660	82705195	2e-84	316	9e-84	313
PBANKA_136420	70951972	5e-144	514	4e-139	498
PBANKA_143120	258549157	4e-31	136	2e-30	134
PBANKA_020065	68073421	4e-120	436	1e-118	430
PBANKA_133310	83273653	3e-175	619	8e-173	611
PBANKA_134850	70952754	2e-107	394	8e-105	384
PBANKA_083260	83317531	0	649	1e-178	630
PBANKA_132720	67983493	8e-82	307	2e-79	298
PBANKA_120890	156096765	1e-104	383	7e-102	374
PBANKA_110990	70931670	4e-133	479	3e-129	466
PBANKA_113040	83286581	3e-167	592	4e-163	578
PBANKA_123690	68062305	2e-53	212	6e-52	207
PBANKA_102970	68069801	4e-148	529	2e-143	513
PBANKA_131390	82705452	2e-64	249	7e-64	247
PBANKA_134290	82752819	2e-129	467	5e-127	458
PBANKA_040040	68074529	2e-140	503	2e-138	497
PBANKA_143340	82541681	3e-41	171	8e-41	168
PBANKA_123750	83315430	3e-113	412	2e-109	398
PBANKA_030130	68001308	1e-58	229	7e-56	219
PBANKA_090400	68066524	5e-112	410	3e-110	404
PBANKA_083050	68072335	0	646	3e-179	632
PBANKA_113250	70940581	8e-90	334	5e-86	321
PBANKA_091920	68070059	6e-139	498	1e-135	487
PBANKA_123740	83315428	2e-102	376	9e-101	370
PBANKA_083040	70953259	0	648	3e-179	632
PBANKA_090560	68062752	4e-101	372	1e-97	360
PBANKA_140950	70944890	1e-57	226	2e-56	220
PBANKA_021080	70952213	2e-81	307	7e-80	301
PBANKA_093230	70948744	3e-166	589	1e-162	576
PBANKA_132290	82705981	5e-106	388	3e-103	379
PBANKA_111120	68071229	2e-71	273	9e-70	267
PBANKA_135450	68067787	4e-136	488	6e-130	467
PBANKA_144750	70938586	3e-47	192	1e-46	190
PBANKA_141020	68076419	1e-115	419	1e-111	406
PBANKA_120780	68070131	4e-111	406	2e-107	393
PBANKA_083000	82596468	4e-114	416	5e-111	405
PBANKA_092340	68531964	2e-50	203	2e-48	195
PBANKA_061910	70945908	4e-141	505	8e-136	487
PBANKA_093260	258549114	1e-116	424	5e-115	419
PBANKA_130360	68073501	4e-165	586	2e-160	570
PBANKA_031650	70936853	2e-60	237	1e-59	235
PBANKA_146390	68067102	1e-57	227	1e-55	220
PBANKA_122990	68072865	2e-83	314	4e-82	310
PBANKA_135500	83316039	1e-167	594	2e-162	576
PBANKA_140420	82594237	4e-100	369	7e-97	358
PBNAKA_062315	189238836	0.74	37.2	0.96	36
PBANKA_122110	70942266	1e-134	484	7e-132	474
PBANKA_102220	70952742	1e-101	373	4e-101	371
PBANKA_021030	68011412	1e-127	462	1e-125	455
PBANKA_061890	82541670	3e-146	522	9e-142	507
PBANKA_070600	68075621	8e-164	581	3e-160	568
PBANKA_121910	82594529	2e-133	480	2e-132	476
PBANKA_093720	68074163	0	656	3e-178	631
PBANKA_010100	68076865	8e-174	614	1e-169	600
PBANKA_083650	68056681	6e-154	548	4e-149	531
PBANKA_140870	70945814	7e-65	251	2e-62	243
PBANKA_130010	68071515	3e-122	443	4e-121	439
PBANKA_082190	68072775	1e-122	443	1e-118	430
PBANKA_146330	70942351	2e-177	627	1e-174	618
PBANKA_120230	70951320	2e-97	360	1e-96	358
PBANKA_132440	156100103	2e-99	366	1e-96	356
PBANKA_040220	82541300	5e-115	418	2e-113	412
PBANKA_120500	68067995	3e-144	516	3e-139	499
PBANKA_071850	68066402	2e-144	516	7e-143	511
PBANKA_103940	82915522	2e-88	329	9e-86	320
PBANKA_146580	68072345	9e-178	627	2e-173	612
PBANKA_031440	68071355	4e-109	399	1e-107	394
PBANKA_040440	82596830	5e-105	384	2e-101	372
PBANKA_101690	258549200	1e-22	108	1e-21	105
PBANKA_072060	83286746	2e-136	489	6e-133	477
PBANKA_083470	68074867	1e-144	517	5e-142	508
PBANKA_110410	70951241	1e-167	594	6e-164	581
PBANKA_031150	70938870	1e-113	414	2e-112	410
PBANKA_051200	68067455	6e-180	634	5e-176	621
PBANKA_120130	83315620	2e-59	232	2e-58	229
PBANKA_052110	258549097	2e-11	71.8	2e-10	67.7
PBANKA_041570	296005163	9e-152	541	2e-149	533
PBANKA_132350	83282402	8e-117	424	1e-111	407
PBANKA_093790	82596654	9e-174	614	1e-171	607
PBANKA_083540	82595016	1e-57	227	2e-56	222
PBANKA_123240	68075843	3e-170	602	3e-166	589
PBANKA_083590	296005317	2e-41	171	2e-40	167
PBANKA_110310	82541602	2e-74	282	1e-71	272
PBANKA_135040	124513476	1e-63	245	3e-61	237
PBANKA_020690	83286372	1e-63	247	2e-61	239
PBANKA_062330	68072415	1e-174	617	7e-169	598
PBANKA_136520	68070021	4e-143	511	1e-139	499
PBANKA_113120	68075151	2e-130	469	2e-128	463
PBANKA_050760	9801273	3e-140	502	6e-137	491
PBANKA_031010	83315786	1e-89	333	2e-86	322
PBANKA_093040	258597271	8e-60	234	9e-58	227
PBANKA_092890	82541540	1e-31	140	6e-30	134
PBANKA_081100	68076469	2e-78	295	4e-75	284
PBANKA_071630	221053638	5e-27	125	8e-27	123
PBANKA_121970	82794655	1e-145	520	1e-143	514
PBANKA_144710	124806421	3e-99	367	1e-97	361
PBANKA_110085	68069793	5e-37	159	2e-36	157
PBANKA_021250	82915286	5e-83	311	2e-81	305
PBANKA_100960	68075457	6e-153	545	6e-150	535
PBANKA_145670	82915200	3e-47	190	2e-45	184
PBANKA_134510	82540200	2e-89	333	4e-87	325
PBANKA_030730	258537826	2e-74	282	2e-70	268
PBANKA_050080	83286632	5e-45	185	7e-45	184
PBANKA_062290	82752571	7e-29	130	8e-28	126
PBANKA_020710	82596498	1e-77	294	2e-77	293
PBANKA_130140	70946556	0	652	4e-180	635
PBANKA_100170	68075289	9e-55	216	7e-53	209
PBANKA_020190	70936756	8e-53	209	4e-52	206
PBANKA_134890	68074227	2e-164	584	2e-160	571
PBANKA_071440	82594312	8e-164	581	3e-160	568
PBANKA_142680	156103035	5e-28	128	2e-27	126
PBANKA_051230	83315699	6e-179	631	6e-174	614
PBANKA_020050	82539488	3e-76	290	3e-75	286
PBANKA_093220	68076997	7e-132	474	1e-126	456
PBANKA_040880	124504877	3e-41	172	6e-40	167
PBANKA_093700	70949841	2e-130	469	4e-126	454
PBANKA_031570	82541721	1e-48	197	6e-48	194
PBANKA_141490	70952186	4e-136	489	6e-133	478
PBANKA_020820	82914607	2e-107	392	3e-104	381
PBANKA_143060	156103107	5e-29	131	2e-28	129
PBANKA_143260	68075773	1e-47	194	5e-45	184
PBANKA_060220	82595137	2e-52	209	2e-51	204
PBANKA_136410	82753812	4e-113	413	4e-111	406
PBANKA_070900	68064975	2e-41	171	2e-39	164
PBANKA_134730	82596355	7e-160	567	2e-156	556
PBANKA_134370	296005444	1e-146	524	3e-146	523
PBANKA_020420	68066907	2e-107	393	1e-105	386
PBANKA_121080	68069797	5e-172	608	4e-166	588
PBANKA_060270	70952327	9e-168	594	1e-162	577
PBANKA_120940	221055219	1e-94	349	7e-93	343
PBANKA_051840	82595640	2e-157	559	5e-155	551
PBANKA_142360	156102971	1e-98	363	2e-95	352
PBANKA_123620	221056915	3e-08	62.2	8e-08	59.8
PBANKA_110100	83317507	4e-177	625	1e-172	610
PBANKA_112470	83285840	2e-152	543	1e-149	534
PBANKA_050140	83282606	4e-137	492	2e-134	483
PBANKA_091650	70934940	3e-171	607	3e-168	597
PBANKA_052370	68068183	7e-109	399	4e-106	389
PBANKA_094190	124803496	1e-54	216	7e-52	206
PBANKA_133160	83285874	7e-94	348	1e-91	341
PBANKA_094320	68074895	1e-155	554	8e-151	537
PBANKA_123280	68075849	9e-162	574	2e-156	556
PBANKA_083240	70946321	5e-146	521	2e-144	516
PBANKA_051950	68077013	1e-169	600	1e-165	586
PBANKA_133840	70953065	4e-66	255	5e-65	251
PBANKA_082140	70947097	5e-136	488	3e-132	475
PBANKA_113930	68062792	0	644	4e-180	635
PBANKA_120850	82539775	7e-169	598	6e-166	588
PBANKA_083610	156081684	6e-47	191	1e-45	186
PBANKA_140150	70946718	6e-86	320	8e-83	309
PBANKA_050980	82539252	4e-41	170	2e-40	167
PBANKA_071410	68076141	4e-84	315	7e-82	307
PBANKA_141580	68073381	9e-177	624	2e-172	609
PBANKA_142040	68062630	4e-169	598	2e-164	583
PBANKA_070960	82538893	2e-100	369	3e-97	359
PBANKA_071460	68075021	6e-137	491	2e-133	479
PBANKA_121210	70935992	2e-131	472	9e-129	463
PBANKA_103790	68076581	3e-103	379	2e-101	372
PBANKA_112220	68068695	3e-150	535	1e-147	527
PBANKA_144030	82596551	2e-63	247	2e-62	243
PBANKA_030050	83317857	4e-142	509	1e-140	504
PBANKA_101660	156102002	1e-164	584	3e-163	579
PBANKA_050650	68065469	9e-140	501	1e-135	487
PBANKA_113620	70954020	8e-138	494	1e-132	476
PBANKA_112620	82541449	7e-133	477	1e-128	463
PBANKA_111560	221058006	2e-37	160	3e-36	156
PBANKA_021300	83032918	1e-163	581	6e-161	572
PBANKA_145890	82914450	6e-137	492	7e-133	479
PBANKA_070490	83282316	7e-163	578	9e-159	564
PBANKA_140300	68072573	2e-111	406	2e-107	392
PBANKA_146200	70942942	1e-178	630	1e-173	613
PBANKA_111170	82793523	1e-89	333	4e-87	324
PBANKA_061970	68069119	0	648	3e-178	630
PBANKA_103480	83314428	3e-110	402	1e-106	390
PBANKA_083350	82793760	2e-177	628	2e-158	565
PBANKA_121070	68525539	9e-139	497	4e-134	481
PBANKA_040080	68073421	2e-145	520	2e-142	509
PBANKA_041220	83286426	1e-109	401	8e-106	388
PBANKA_083030	68072331	8e-126	454	8e-123	444
PBANKA_112670	68071901	2e-127	459	1e-123	446
PBANKA_143610	70932847	3e-178	629	1e-171	607
PBANKA_020500	68066256	1e-59	234	1e-58	230
PBANKA_031230	82914527	3e-158	563	1e-155	554
PBANKA_136090	68066745	8e-148	527	2e-143	512
PBANKA_132430	83273790	3e-110	402	1e-107	392
PBANKA_020110	68076403	8e-145	518	5e-141	505
PBANKA_102580	82596161	6e-81	304	2e-79	299
PBANKA_082830	296005265	8e-73	277	4e-71	271
PBANKA_082890	68075451	2e-80	304	2e-78	297
PBANKA_134260	68073579	9e-172	607	1e-169	600
PBANKA_090440	68525515	1e-180	637	4e-176	622
PBANKA_090290	68531961	4e-67	259	9e-65	251
PBANKA_001030	68065194	1e-124	450	4e-121	438
PBANKA_133410	82752562	7e-147	524	4e-143	511
PBANKA_011070	221058078	4e-74	282	2e-73	280
PBANKA_133790	70921876	4e-102	376	6e-101	372
PBANKA_060760	221059904	4e-62	241	3e-60	234
PBANKA_135290	68072563	8e-71	270	1e-69	266
PBANKA_100400	68073791	0	645	8e-179	630
PBANKA_142980	83282663	1e-103	379	3e-101	371
PBANKA_051550	221054175	2e-08	63	3e-08	62.3
PBANKA_093990	68064470	1e-76	290	2e-73	279
PBANKA_092310	68065298	1e-83	314	1e-81	307
PBANKA_031480	68070281	2e-177	626	6e-174	614
PBANKA_142170	83315517	2e-161	573	1e-159	566
PBANKA_060650	124805615	4e-45	185	8e-45	184
PBANKA_113420	68063629	1e-176	623	5e-171	604
PBANKA_083370	83314774	1e-85	321	5e-85	318
PBANKA_080350	82539230	4e-106	388	1e-101	373
PBANKA_071910	70947506	5e-49	200	2e-48	197
PBANKA_102470	156102162	9e-171	604	2e-165	586
PBANKA_123320	83314994	5e-156	554	1e-151	540
PBANKA_090890	221056530	7e-88	327	5e-85	317
PBANKA_110270	68072525	1e-139	501	2e-134	483
PBANKA_133000	82705178	1e-123	447	4e-121	439
PBANKA_132520	82540103	4e-118	429	4e-115	418
PBANKA_102480	83273520	4e-102	374	2e-99	365
PBANKA_133290	83273649	8e-145	517	5e-141	504
PBANKA_101890	68076107	4e-175	619	4e-171	605
PBANKA_061250	68071347	1e-122	443	2e-120	436
PBANKA_040130	70921911	2e-87	326	7e-86	321
PBANKA_080080	83286506	2e-110	402	2e-108	396
PBANKA_092150	221056272	1e-49	199	3e-48	194
PBANKA_092140	68061677	2e-159	566	3e-154	549
PBANKA_052350	70953961	4e-106	388	2e-103	379
PBANKA_142350	68072943	2e-134	483	1e-129	467
PBANKA_120240	68070607	8e-122	441	9e-117	424
PBANKA_062100	68075583	4e-152	541	6e-148	527
PBANKA_080340	221051922	1e-35	152	9e-34	145
PBANKA_143220	83273926	4e-96	355	4e-93	345
PBANKA_142940	124805799	5e-65	250	1e-63	245
PBANKA_142100	83314821	1e-74	284	2e-73	280
PBANKA_103840	68070919	2e-80	302	8e-78	293
PBANKA_124520	68068451	2e-106	390	1e-102	377
PBANKA_081440	68072095	2e-127	459	3e-124	448
PBANKA_114420	156101543	6e-101	372	1e-100	371
PBANKA_070160	82793265	7e-117	424	1e-113	414
PBANKA_110820	70952051	1e-64	251	1e-61	241
PBANKA_020550	68069129	3e-108	396	8e-106	388
PBANKA_143040	68076949	6e-84	314	4e-82	308
PBANKA_040300	156094057	6e-61	237	1e-58	229
PBANKA_011140	82594034	7e-26	120	6e-25	116
PBANKA_131130	68070977	1e-93	347	8e-92	340
PBANKA_030870	70944723	1e-155	554	1e-152	544
PBANKA_135510	82705619	2e-159	566	1e-153	547
PBANKA_050430	68072807	4e-59	231	3e-57	224
PBANKA_071090	83315999	2e-52	209	4e-51	203
PBANKA_052060	82539948	2e-73	279	2e-71	271
PBANKA_020360	68075351	5e-144	515	3e-140	502
PBANKA_093440	68066619	8e-41	170	2e-40	168
PBANKA_070810	68065804	2e-142	509	3e-139	498
PBANKA_110390	68068099	3e-104	383	5e-102	375
PBANKA_051910	68076329	3e-53	214	8e-51	205
PBANKA_145870	70951499	2e-136	491	3e-134	484
PBANKA_070110	82594300	1e-90	337	1e-89	333
PBANKA_040700	83286560	1e-75	286	2e-73	278
PBANKA_145110	82704822	2e-157	560	2e-154	549
PBANKA_020060	68070885	5e-127	459	6e-127	458
PBANKA_070910	70943789	6e-81	304	2e-79	299
PBANKA_030380	82594467	2e-136	489	9e-133	477
PBANKA_094140	68069005	1e-105	387	1e-103	379
PBANKA_010890	82541096	4e-84	314	7e-83	310
PBANKA_111350	83315332	9e-146	520	1e-141	507
PBANKA_132990	82705176	6e-33	145	5e-32	141
PBANKA_061780	124511942	7e-33	144	1e-32	142
PBANKA_113580	82541154	6e-47	192	4e-46	189
PBANKA_133910	70951307	3e-101	373	1e-100	371
PBANKA_060630	82540164	4e-171	607	2e-168	598
PBANKA_101340	68061606	9e-128	463	3e-124	451
PBANKA_143580	82752451	4e-164	582	2e-160	570
PBANKA_102240	68072587	3e-168	595	2e-165	586
PBANKA_121450	70951299	5e-90	335	4e-89	332
PBANKA_141600	70949740	4e-61	237	4e-59	230
PBANKA_011170	83273592	5e-129	465	2e-126	456
PBANKA_111280	68071835	0	646	2e-179	632
PBANKA_093520	82541336	2e-103	380	1e-100	370
PBANKA_122920	68069033	5e-120	434	2e-115	419
PBANKA_083580	82914978	1e-137	493	4e-135	484
PBANKA_071960	221053714	1e-158	564	2e-154	549
PBANKA_114650	68068481	4e-150	536	2e-145	520
PBANKA_094230	83286671	0	647	3e-179	633
PBANKA_030350	82914777	5e-83	311	2e-80	302
PBANKA_132340	68071223	3e-158	562	8e-153	544
PBANKA_142460	83317478	6e-163	579	6e-136	489
PBANKA_051850	82595642	2e-129	466	1e-125	453
PBANKA_000320	68065708	1e-168	597	5e-165	585
PBANKA_135880	156096408	4e-111	405	8e-110	401
PBANKA_143050	156103105	1e-97	360	4e-96	354
PBANKA_112130	83286251	4e-87	324	5e-86	320
PBANKA_131820	82752727	1e-117	426	8e-114	413
PBANKA_122480	68066090	2e-90	337	6e-88	328
PBANKA_052460	82794567	2e-128	463	3e-126	456
PBANKA_110060	17129533	5e-75	285	4e-74	282
PBANKA_143880	70947211	8e-154	547	3e-150	535
PBANKA_145230	81177644	3e-112	409	1e-108	397
PBANKA_050240	83314697	5e-163	578	4e-162	575
PBANKA_101610	68076525	2e-176	623	3e-171	605
PBANKA_146340	70946683	2e-106	389	5e-104	381
PBANKA_124230	1708299	6e-120	436	9e-117	425
PBANKA_081990	2766214	5e-170	601	3e-166	589
PBANKA_133680	82538906	1e-71	273	4e-69	264
PBANKA_090480	82753540	2e-125	453	1e-121	441
PBANKA_041840	68006034	6e-82	308	3e-79	299
PBANKA_114170	80751129	3e-85	318	3e-83	311
PBANKA_144020	82596549	7e-136	488	3e-133	479
PBANKA_142270	71042573	4e-155	551	4e-150	535
PBANKA_134140	83273745	3e-144	516	1e-142	510
PBANKA_132590	70933175	2e-47	191	4e-46	186
PBANKA_141300	68062981	8e-94	348	1e-91	340
PBANKA_020150	68072995	1e-137	494	1e-133	480
PBANKA_031450	68000447	6e-65	250	4e-62	240
PBANKA_113990	148913072	3e-97	359	8e-96	354
PBANKA_092670	82540858	1e-59	234	7e-59	231
PBANKA_091350	258597357	1e-54	218	7e-54	215
PBANKA_083010	82595163	1e-119	435	2e-118	431
PBANKA_082670	82704912	1e-132	477	2e-129	466
PBANKA_120020	68066871	9e-138	494	3e-135	486
PBANKA_135020	68074141	3e-110	403	5e-107	392
PBANKA_061750	83317659	7e-141	504	6e-137	491
PBANKA_082880	70938964	2e-76	289	4e-74	280
PBANKA_100030	83032807	6e-170	601	1e-167	594
PBANKA_102790	156102224	7e-89	331	4e-87	325
PBANKA_071740	70946007	2e-129	466	1e-126	456
PBANKA_030950	83315798	7e-177	624	8e-173	610
PBANKA_061930	70946185	1e-29	133	6e-29	130
PBANKA_081780	82794301	3e-24	114	1e-23	111
PBANKA_010680	68068319	2e-92	342	1e-89	333
PBANKA_051700	68076183	3e-78	297	4e-75	286
PBANKA_100190	68076223	2e-97	359	8e-95	350
PBANKA_131880	258597864	3e-77	292	2e-75	286
PBANKA_110450	82594027	2e-99	366	1e-95	353
PBANKA_123420	70947328	2e-93	346	4e-90	334
PBANKA_145690	124806752	8e-78	293	2e-74	282
PBANKA_145990	70950925	2e-153	546	7e-150	534
PBANKA_141700	296005393	5e-87	325	2e-86	323
PBANKA_123840	70948549	3e-152	542	1e-148	530
PBANKA_111020	70943735	2e-174	616	9e-172	607
PBANKA_134070	83282676	3e-77	292	4e-75	284
PBANKA_072080	82595991	3e-133	480	2e-129	467
PBANKA_113030	82595859	2e-104	383	3e-101	372
PBANKA_133100	68073187	7e-55	216	9e-54	212
PBANKA_082990	68064229	4e-123	446	6e-120	435
PBANKA_030900	68071947	9e-162	574	2e-159	566
PBANKA_070070	82704500	3e-85	319	3e-83	312
PBANKA_144390	82596371	1e-170	605	2e-169	601
PBANKA_140900	68075385	8e-118	427	1e-115	420
PBANKA_061100	70953626	1e-132	476	3e-129	465
PBANKA_010450	82595353	2e-160	569	3e-157	558
PBANKA_093560	221055964	3e-25	117	3e-24	113
PBANKA_124590	68059686	4e-81	307	1e-78	299
PBANKA_094220	83286669	2e-122	443	2e-119	432
PBANKA_141470	68066078	8e-97	358	8e-95	351
PBANKA_100590	68065483	2e-126	456	9e-122	441
PBANKA_114190	82594451	2e-89	332	2e-86	322
PBANKA_122800	82540481	2e-156	556	7e-153	544
PBANKA_132090	82540211	6e-71	270	2e-69	264
PBANKA_113300	221057634	2e-101	373	5e-100	368
PBANKA_130090	82596781	1e-159	566	5e-156	554
PBANKA_124210	68075651	6e-180	635	2e-174	616
PBANKA_101980	156102064	3e-176	622	5e-173	611
PBANKA_123900	83033154	6e-26	122	6e-25	118
PBANKA_144430	221061595	1e-22	109	4e-22	107
PBANKA_136040	221058455	3e-83	313	4e-83	312
PBANKA_081050	83317294	4e-65	252	2e-62	242
PBANKA_122120	82593973	1e-78	297	2e-75	286
PBANKA_090410	82596931	2e-139	499	1e-135	486
PBANKA_140530	68074357	0	638	1e-176	624
PBANKA_100490	82596259	5e-172	608	4e-169	599
PBANKA_141630	68072555	3e-93	345	2e-89	332
PBANKA_123120	83317779	2e-125	453	2e-122	443
PBANKA_113800	82752720	1e-155	553	3e-150	535
PBANKA_081170	68068889	3e-118	429	2e-115	419
PBANKA_110600	68074133	6e-37	157	5e-36	154
PBANKA_071230	68075971	8e-145	517	7e-141	504
PBANKA_092000	68072209	7e-97	357	2e-94	349
PBANKA_130290	68075609	2e-171	606	2e-165	586
PBANKA_131850	68076477	3e-107	392	5e-105	384
PBANKA_082770	68063845	1e-119	434	7e-116	421
PBANKA_130500	82596114	3e-31	140	3e-30	137
PBANKA_040770	83315577	7e-47	190	8e-45	183
PBANKA_051290	83032787	3e-56	222	2e-54	215
PBANKA_062020	83285862	8e-54	212	9e-52	205
PBANKA_141480	83317602	9e-52	207	3e-51	204
PBANKA_102450	68075599	1e-80	303	2e-78	296
PBANKA_130810	83273605	7e-156	554	2e-152	543
PBANKA_040420	68061949	3e-100	368	2e-96	355
PBANKA_061490	82540646	1e-174	617	2e-170	603
PBANKA_010020	82704886	2e-180	636	1e-178	630
PBANKA_143000	83282669	1e-94	350	1e-92	343
PBANKA_111980	82540325	8e-55	218	3e-53	213
PBANKA_090730	70937176	1e-86	325	2e-85	320
PBANKA_093680	221055940	3e-58	230	1e-56	224
PBANKA_060990	82915043	8e-166	587	2e-158	563
PBANKA_144510	82539122	2e-146	522	2e-141	506
PBANKA_000490	68060553	1e-54	219	2e-53	214
PBANKA_083420	82539493	1e-128	464	5e-126	455
PBANKA_145070	70949035	1e-123	448	3e-119	433
PBANKA_081370	221054520	1e-13	79.7	5e-13	77
PBANKA_123380	82704670	1e-162	577	4e-159	565
PBANKA_092560	82704867	6e-130	468	6e-128	461
PBANKA_091090	83314335	3e-75	285	1e-73	279
PBANKA_140130	82539474	2e-135	486	1e-131	473
PBANKA_135800	68076975	3e-76	289	2e-74	282
PBANKA_113220	70948785	1e-146	524	2e-143	514
PBANKA_030570	82593721	1e-178	631	1e-175	620
PBANKA_071780	68075795	2e-124	449	5e-118	428
PBANKA_102390	82594589	2e-141	506	3e-139	498
PBANKA_133620	82540499	6e-66	255	4e-65	251
PBANKA_132760	82541043	9e-165	584	8e-161	571
PBANKA_041450	68071425	2e-154	549	2e-149	532
PBANKA_111230	156095590	3e-131	472	3e-127	458
PBANKA_090740	82753975	6e-166	588	6e-161	571
PBANKA_080020	68067640	7e-100	369	4e-98	363
PBANKA_136310	70954421	2e-110	404	8e-109	398
PBANKA_041130	82538834	0	645	1e-179	635
PBANKA_122520	296004941	2e-89	333	5e-88	328
PBANKA_123100	124506243	2e-87	326	2e-83	312
PBANKA_083510	82704756	1e-95	353	1e-93	346
PBANKA_050850	70945351	5e-94	347	3e-91	338
PBANKA_093170	70947889	6e-125	451	8e-121	437
PBANKA_070030	68072933	3e-163	579	3e-161	573
PBANKA_134520	68075281	3e-121	439	1e-117	427
PBANKA_051900	68076327	7e-30	137	2e-28	133
PBANKA_081590	83318044	1e-151	541	2e-148	531
PBANKA_090490	221056612	2e-67	259	1e-64	249
PBANKA_146240	70936856	2e-82	310	4e-81	305
PBANKA_083450	83282137	6e-133	478	4e-130	468
PBANKA_050580	75766024	2e-157	560	5e-154	548
PBANKA_081690	82793208	5e-85	318	6e-82	307
PBANKA_081760	82753562	2e-112	410	2e-110	403
PBANKA_110040	83286459	1e-123	448	6e-122	442
PBANKA_135360	296005474	9e-05	49.3	0.0001	48.9
PBANKA_114100	82793856	4e-31	136	9e-30	132
PBANKA_050990	82539250	2e-103	379	3e-99	365
PBANKA_136340	82753596	2e-144	516	6e-141	504
PBANKA_092210	68069309	7e-101	371	1e-96	356
PBANKA_124320	82596583	1e-06	56.8	2e-06	56
PBANKA_146130	82538731	2e-150	536	8e-146	521
PBANKA_114260	68072143	1e-111	408	1e-108	398
PBANKA_124610	82705472	1e-135	487	4e-135	485
PBANKA_132260	156100141	2e-91	340	9e-91	338
PBANKA_133500	68075177	8e-106	388	2e-102	376
PBANKA_114320	68065322	3e-121	440	3e-119	433
PBANKA_052090	156081807	6e-43	177	1e-40	170
PBANKA_061030	237842873	5e-168	594	3e-163	578
PBANKA_030560	68067121	6e-94	347	4e-91	338
PBANKA_021450	70952703	2e-103	379	1e-100	369
PBANKA_113360	81177595	1e-67	260	9e-66	253
PBANKA_090270	70945432	1e-132	477	4e-130	469
PBANKA_131050	156100395	2e-165	587	4e-165	585
PBANKA_093210	258597257	6e-108	395	2e-105	387
PBANKA_101510	68074793	2e-87	326	2e-85	319
PBANKA_000330	68064869	1e-147	527	3e-144	516
PBANKA_144720	221061659	1e-170	605	2e-164	585
PBANKA_090640	82596382	2e-91	339	1e-87	326
PBANKA_091120	83314341	1e-108	397	1e-104	383
PBANKA_121850	68065980	2e-85	319	4e-83	311
PBANKA_134580	68075567	2e-135	488	9e-132	475
PBANKA_143860	82752848	0	651	3e-179	632
PBANKA_134670	124513388	2e-99	366	7e-95	350
PBANKA_134460	68062788	9e-111	405	8e-108	395
PBANKA_143890	19698522	9e-128	461	2e-124	450
PBANKA_050340	70954111	4e-103	379	3e-102	376
PBANKA_103140	156102298	2e-141	507	2e-140	503
PBANKA_120160	68071663	1e-141	506	7e-138	494
PBANKA_041320	82596676	1e-130	470	3e-129	466
PBANKA_040550	68071157	5e-145	518	3e-139	499
PBANKA_080930	83273759	4e-165	585	2e-160	569
PBANKA_140680	156102639	7e-57	223	3e-55	217
PBANKA_114270	82704767	9e-85	319	5e-82	309
PBANKA_132330	156100125	5e-99	365	3e-97	359
PBANKA_143980	70951856	4e-61	238	1e-58	229
PBANKA_114350	83316026	2e-141	506	5e-138	494
PBANKA_132190	70928296	5e-72	274	3e-70	268
PBANKA_120400	70953712	1e-108	397	5e-106	388
PBANKA_072120	70934514	1e-101	374	7e-100	368
PBANKA_030060	68068479	3e-120	437	7e-115	420
PBANKA_041170	83315404	7e-167	591	3e-163	579
PBANKA_082010	70943797	3e-144	516	7e-140	501
PBANKA_142750	83273552	3e-51	205	9e-50	199
PBANKA_031630	83285867	2e-97	360	4e-97	359
PBANKA_110530	82752623	4e-131	473	8e-130	468
PBANKA_100420	82704590	2e-87	325	6e-85	317
PBANKA_133990	82539428	7e-162	574	7e-156	554
PBANKA_080850	221054404	1e-29	132	5e-29	129
PBANKA_111260	82541423	4e-159	565	8e-156	554
PBANKA_010940	83317258	8e-50	200	3e-48	194
PBANKA_120520	156096687	4e-88	329	4e-85	319
PBANKA_071540	82593906	3e-101	372	5e-98	361
PBANKA_020170	68005172	3e-45	184	2e-43	178
PBANKA_092900	82541538	5e-142	509	4e-139	499
PBANKA_070270	70940068	2e-119	433	1e-115	421
PBANKA_094050	70922479	3e-62	242	2e-61	239
PBANKA_114060	156101473	9e-147	524	2e-143	512
PBANKA_050630	68067169	1e-162	577	6e-159	564
PBANKA_071640	68068885	0	641	1e-177	627
PBANKA_135050	68067838	2e-40	170	6e-40	167
PBANKA_081880	82704703	6e-136	489	1e-133	481
PBANKA_114290	70953790	3e-118	429	6e-116	420
PBANKA_131360	82793794	1e-136	491	9e-135	484
PBANKA_061860	68064486	7e-178	627	3e-174	615
PBANKA_120030	68073337	3e-134	483	2e-132	477
PBANKA_132060	68074573	2e-61	240	6e-60	234
PBANKA_146430	82915443	6e-67	258	7e-66	254
PBANKA_052190	296004448	8e-70	268	8e-69	264
PBANKA_062340	68065113	9e-95	352	2e-91	340
PBANKA_081710	70946283	2e-67	260	5e-66	255
PBANKA_144400	262118427	5e-81	304	6e-78	293
PBANKA_100320	83273585	3e-137	492	3e-135	485
PBANKA_101040	68071101	9e-163	577	2e-157	559
PBANKA_103470	258597640	3e-64	248	7e-63	243
PBANKA_103920	82915526	2e-164	583	4e-160	569
PBANKA_072260	68065634	9e-73	278	3e-71	273
PBANKA_092350	70951445	2e-136	489	5e-133	478
PBANKA_111450	70936276	7e-117	425	6e-115	419
PBANKA_136450	70936097	5e-59	232	2e-57	226
PBANKA_061840	83273730	3e-141	505	1e-138	496
PBANKA_070540	124512278	3e-78	296	9e-77	290
PBANKA_124710	68065756	2e-122	443	3e-118	429
PBANKA_060960	70950616	1e-149	534	3e-147	525
PBANKA_010300	156100747	5e-59	230	3e-57	224
PBANKA_010490	68065041	2e-165	587	3e-162	576
PBANKA_080040	68071533	1e-39	165	1e-37	158
PBANKA_103200	70948011	1e-69	267	7e-68	260
PBANKA_000150	67773532	7e-09	63	2e-08	61.1
PBANKA_101220	68065150	5e-176	621	1e-170	604
PBANKA_040250	82541306	7e-125	451	5e-122	441
PBANKA_144840	68063081	7e-145	517	5e-141	504
PBANKA_072110	124505513	3e-136	490	4e-135	486
PBANKA_060870	82753703	2e-120	436	5e-118	428
PBANKA_144100	68073653	2e-173	612	8e-169	597
PBANKA_060330	258597460	9e-118	428	4e-116	422
PBANKA_102320	68073863	5e-153	546	6e-148	529
PBANKA_071520	82593902	1e-170	603	5e-166	588
PBANKA_114280	68072089	2e-174	618	5e-167	593
PBANKA_122170	70950166	2e-79	299	4e-76	288
PBANKA_146290	82705286	5e-113	411	1e-109	400
PBANKA_041460	156097021	2e-93	345	2e-89	332
PBANKA_122580	62738924	1e-147	526	2e-143	512
PBANKA_000500	83273412	2e-37	160	9e-37	158
PBANKA_071790	68075791	1e-174	618	5e-170	602
PBANKA_103620	124808101	2e-63	245	2e-61	238
PBANKA_133350	82752523	2e-26	122	2e-25	119
PBANKA_040950	70951844	8e-25	116	1e-23	112
PBANKA_060170	82594871	8e-135	485	4e-132	476
PBANKA_135320	156096294	2e-31	138	3e-31	137
PBANKA_131780	70943661	5e-60	234	2e-58	228
PBANKA_120930	83285944	2e-147	526	1e-145	520
PBANKA_040470	82595182	1e-68	262	5e-67	257
PBANKA_021310	68071569	1e-60	236	8e-59	229
PBANKA_040510	82753172	6e-40	167	2e-38	162
PBANKA_052280	68067235	6e-127	457	3e-123	445
PBANKA_141080	68076407	5e-176	621	9e-171	604
PBANKA_052120	258549099	1e-145	521	3e-145	519
PBANKA_010470	70938145	2e-147	526	3e-144	516
PBANKA_060360	82595397	4e-84	314	3e-82	308
PBANKA_113260	68065774	1e-124	450	1e-121	440
PBANKA_092330	156098701	2e-154	550	2e-150	536
PBANKA_112320	156101121	9e-80	301	6e-78	294
PBANKA_080920	83273757	5e-84	315	4e-81	305
PBANKA_020860	68067321	4e-161	572	2e-157	560
PBANKA_120170	82753929	2e-88	329	1e-85	320
PBANKA_120480	83317397	3e-119	432	1e-115	420
PBANKA_112900	68066825	2e-88	329	1e-86	322
PBANKA_000180	68068701	2e-145	520	7e-143	511
PBANKA_000060	68073417	9e-176	621	1e-171	607
PBANKA_071250	82704449	4e-131	473	2e-127	461
PBANKA_101590	82596513	1e-171	607	2e-168	597
PBANKA_082630	68076267	2e-56	223	2e-55	219
PBANKA_071470	70950002	5e-119	431	1e-116	423
PBANKA_060580	70941175	2e-43	179	2e-42	175
PBANKA_110580	82596850	6e-178	628	2e-175	619
PBANKA_100930	82595939	2e-85	320	1e-82	310
PBANKA_131910	68073527	0	649	8e-179	630
PBANKA_092810	70942433	0	650	1e-179	633
PBANKA_134610	82540820	2e-168	596	2e-166	589
PBANKA_132780	221059153	6e-54	214	4e-53	210
PBANKA_123770	83314636	4e-137	492	2e-135	486
PBANKA_092710	221056150	1e-71	273	2e-70	269
PBANKA_051270	82595759	2e-55	220	2e-54	216
PBANKA_134470	67983475	2e-138	497	2e-136	490
PBANKA_051160	82596808	7e-51	202	5e-50	199
PBANKA_081350	68071709	2e-79	300	9e-77	291
PBANKA_131540	68076503	1e-128	463	6e-125	450
PBANKA_010900	86170845	3e-36	154	1e-35	151
PBANKA_041330	82596674	2e-161	572	7e-157	557
PBANKA_061420	70936660	8e-141	505	1e-137	495
PBANKA_081540	83286683	0	651	5e-180	634
PBANKA_123810	68076003	7e-89	330	7e-86	320
PBANKA_134810	68069549	4e-167	591	8e-163	577
PBANKA_123260	83273450	1e-143	514	2e-141	506
PBANKA_040670	302566221	1e-67	260	2e-65	252
PBANKA_030590	68072187	5e-124	448	1e-121	440
PBANKA_082780	70947578	3e-100	369	6e-97	357
PBANKA_141350	68068607	8e-131	471	6e-128	461
PBANKA_093470	258597245	2e-102	377	3e-101	373
PBANKA_132540	82540097	1e-78	296	2e-76	289
PBANKA_082580	70941315	1e-89	334	9e-87	324
PBANKA_092730	81177609	0	645	5e-179	631
PBANKA_051090	82704653	2e-167	593	1e-162	577
PBANKA_072280	68066871	5e-113	412	9e-111	404
PBANKA_133220	70952139	2e-105	386	1e-103	379
PBANKA_121560	269969634	5e-168	595	1e-163	580
PBANKA_103800	82595530	6e-84	314	6e-81	303
PBANKA_141330	70952336	6e-97	358	1e-95	353
PBANKA_141970	221061077	5e-133	479	2e-130	470
PBANKA_081820	82793296	8e-171	604	3e-167	592
PBANKA_142140	82915262	1e-55	219	1e-54	215
PBANKA_140340	70948405	2e-87	326	7e-85	317
PBANKA_130720	124809480	2e-51	205	1e-49	199
PBANKA_132730	68075143	0	643	2e-178	629
PBANKA_124060	82538823	5e-153	545	3e-150	535
PBANKA_100940	221060026	1e-76	291	2e-75	286
PBANKA_050010	68072169	2e-86	324	1e-84	317
PBANKA_041720	82914851	2e-164	583	6e-161	571
PBANKA_090910	221056528	1e-79	300	1e-77	294
PBANKA_121920	82594527	7e-149	531	2e-143	512
PBANKA_021260	221052455	1e-47	193	2e-47	192
PBANKA_070750	68075461	4e-165	585	8e-163	577
PBANKA_142180	70943345	2e-47	191	1e-45	184
PBANKA_112460	70939327	2e-66	255	1e-64	248
PBANKA_113630	68074393	3e-91	339	9e-88	327
PBANKA_070520	221053390	2e-59	232	2e-57	225
PBANKA_092010	68072207	3e-124	449	2e-122	443
PBANKA_051860	258597153	9e-157	558	4e-154	549
PBANKA_142410	82540449	1e-91	340	2e-90	336
PBANKA_103900	68071705	9e-120	435	6e-117	425
PBANKA_146570	83032688	1e-124	450	2e-121	439
PBANKA_145380	70923604	5e-82	309	7e-81	304
PBANKA_145390	70925423	2e-70	269	2e-69	266
PBANKA_120430	82752380	2e-109	399	9e-107	390
PBANKA_081560	82705545	8e-57	223	3e-55	217
PBANKA_103500	82794607	1e-136	491	4e-135	485
PBANKA_123580	68011410	7e-105	385	9e-102	375
PBANKA_081620	124506853	1e-71	275	5e-71	273
PBANKA_021350	68064713	0	639	4e-177	625
PBANKA_110300	68063653	0	637	3e-171	605
PBANKA_011150	70938528	2e-35	150	1e-33	145
PBANKA_131660	68065648	1e-134	484	1e-131	473
PBANKA_124680	68071515	8e-163	578	7e-161	571
PBANKA_091810	124804373	3e-23	111	2e-22	107
PBANKA_135950	68075549	9e-131	471	3e-127	459
PBANKA_070140	221053308	1e-45	186	2e-44	181
PBANKA_060010	68065580	0	651	2e-180	636
PBANKA_062190	70941563	6e-77	290	6e-74	280
PBANKA_092920	82541534	1e-159	566	8e-156	554
PBANKA_112580	70945886	3e-67	258	7e-66	253
PBANKA_080740	83314899	2e-124	449	2e-121	440
PBANKA_000110	68075741	4e-130	469	1e-125	454
PBANKA_111030	68061079	9e-57	223	5e-56	220
PBANKA_010700	68074183	7e-53	210	3e-51	204
PBANKA_011060	83317872	2e-61	239	3e-60	235
PBANKA_131650	68065502	2e-62	244	1e-61	241
PBANKA_142280	82595513	1e-154	551	6e-154	548
PBANKA_143950	258597505	5e-108	395	2e-104	383
PBANKA_031560	68069951	4e-37	156	6e-35	149
PBANKA_102370	70918562	4e-85	319	9e-85	317
PBANKA_030200	82753281	4e-144	515	2e-141	506
PBANKA_114380	83316020	3e-131	472	1e-129	467
PBANKA_145500	68076859	1e-156	557	4e-152	542
PBANKA_080720	83314903	5e-117	425	2e-115	420
PBANKA_120530	83282293	5e-66	254	4e-64	247
PBANKA_112240	129917599	0	647	1e-177	627
PBANKA_113510	156101355	6e-110	401	2e-105	386
PBANKA_122430	68075329	3e-127	459	1e-124	450
PBANKA_120090	68070819	2e-109	399	8e-106	387
PBANKA_113280	70935417	4e-92	342	7e-90	334
PBANKA_010400	70950654	3e-160	569	8e-155	550
PBANKA_112920	221057718	1e-71	275	5e-71	273
PBANKA_060590	68075747	2e-115	420	1e-112	411
PBANKA_144580	82595062	3e-160	569	3e-154	548
PBANKA_145650	81177586	1e-130	471	2e-127	460
PBANKA_041820	156097076	7e-149	531	7e-146	520
PBANKA_093730	68073609	7e-73	278	2e-70	270
PBANKA_135790	296005498	9e-109	398	2e-107	394
PBANKA_020540	82704967	3e-141	505	6e-137	491
PBANKA_061810	68069013	1e-169	600	6e-165	584
PBANKA_020570	70931484	6e-162	575	4e-160	569
PBANKA_132500	68070679	2e-32	141	4e-30	133
PBANKA_130590	82753108	2e-127	459	2e-123	446
PBANKA_141660	82539193	2e-121	439	4e-118	428
PBANKA_020440	70948254	3e-150	536	6e-148	527
PBANKA_120280	70945596	2e-115	419	2e-113	412
PBANKA_020260	70939200	2e-63	245	2e-62	241
PBANKA_081390	68074717	2e-177	626	8e-173	611
PBANKA_040660	83282435	3e-148	529	2e-145	520
PBANKA_082200	81177677	5e-130	468	1e-128	463
PBANKA_094000	124803560	5e-76	288	7e-76	287
PBANKA_134350	82793646	6e-175	618	8e-170	601
PBANKA_100790	83286480	2e-121	439	1e-117	427
PBANKA_145120	70940819	3e-99	365	6e-97	357
PBANKA_124140	70944337	3e-67	259	9e-67	257
PBANKA_133110	68073189	2e-61	238	5e-60	233
PBANKA_122320	296004965	6e-78	295	2e-76	290
PBANKA_112070	68063507	7e-116	421	8e-113	410
PBANKA_130930	70944372	2e-82	309	2e-81	306
PBANKA_130130	68071605	3e-133	480	1e-65	255
PBANKA_112340	70944315	3e-64	247	5e-62	239
PBANKA_041180	68070785	4e-86	322	6e-83	311
PBANKA_110840	68075493	0	643	3e-175	619
PBANKA_136370	68063345	9e-156	555	1e-152	545
PBANKA_110190	82540725	5e-130	469	2e-128	463
PBANKA_113470	82914946	7e-95	350	4e-92	341
PBANKA_082480	70943999	2e-133	479	7e-128	461
PBANKA_111270	82541421	0	638	6e-176	621
PBANKA_134920	70953931	2e-63	247	2e-62	244
PBANKA_144810	70945346	4e-117	427	5e-116	423
PBANKA_071330	156097929	1e-102	377	4e-100	368
PBANKA_093110	70944865	1e-102	377	2e-101	373
PBANKA_145290	68076759	5e-102	375	6e-99	365
PBANKA_140800	68074947	2e-67	260	4e-65	252
PBANKA_092460	68075871	5e-98	361	1e-94	350
PBANKA_102110	83282183	8e-174	614	6e-172	608
PBANKA_124450	83273939	4e-122	442	5e-119	431
PBANKA_131290	68058954	4e-15	83.8	2e-14	81.6
PBANKA_100020	68071961	1e-159	567	8e-155	551
PBANKA_071860	83315471	1e-164	584	9e-163	577
PBANKA_120150	82753925	1e-51	206	2e-49	198
PBANKA_140170	221060709	2e-109	399	1e-105	387
PBANKA_051790	82540604	9e-74	280	8e-72	274
PBANKA_050270	156093359	4e-82	307	6e-80	300
PBANKA_071760	68075799	9e-167	590	8e-163	577
PBANKA_081580	83314911	9e-149	530	5e-147	524
PBANKA_133640	82538896	2e-135	486	6e-133	478
PBANKA_131040	82753752	1e-122	443	5e-118	427
PBANKA_011000	296004646	2e-31	137	2e-29	131
PBANKA_110120	68062618	0	650	8e-179	631
PBANKA_101380	82915167	4e-126	455	1e-122	443
PBANKA_103770	70954161	1e-124	450	5e-121	438
PBANKA_030150	68073505	7e-161	571	1e-156	557
PBANKA_020510	70949252	6e-141	505	9e-137	491
PBANKA_021580	68065634	6e-122	441	8e-119	431
PBANKA_140920	68065244	1e-70	270	3e-68	262
PBANKA_010370	82538995	2e-49	198	2e-47	191
PBANKA_051150	82596806	5e-128	461	2e-124	449
PBANKA_133520	82595332	5e-99	365	9e-96	354
PBANKA_030220	258537814	4e-68	261	4e-66	254
PBANKA_041590	68060922	9e-173	610	2e-169	599
PBANKA_110050	68065950	6e-108	395	6e-105	385
PBANKA_061940	296004879	3e-37	157	1e-36	155
PBANKA_020460	82594567	2e-163	579	3e-159	565
PBANKA_114570	82914836	2e-101	373	4e-101	371
PBANKA_102680	70953691	6e-94	347	2e-90	335
PBANKA_030460	83285881	2e-118	429	8e-116	420
PBANKA_122890	70951609	0	648	4e-180	635
PBANKA_092600	221056172	1e-85	322	3e-84	317
PBANKA_134020	82753616	1e-51	205	4e-50	199
PBANKA_122230	83282329	2e-163	579	4e-161	572
PBANKA_052330	82705773	2e-170	602	3e-166	589
PBANKA_110660	70952569	6e-68	260	6e-67	256
PBANKA_080390	83315277	1e-57	227	7e-56	221
PBANKA_123310	68065946	2e-178	629	2e-172	609
PBANKA_110250	82541505	5e-86	321	7e-86	320
PBANKA_131440	83282577	1e-150	539	2e-144	518
PBANKA_123480	221056951	5e-132	474	3e-126	455
PBANKA_131250	82594671	3e-176	622	3e-172	609
PBANKA_114300	82752588	1e-151	541	2e-146	523
PBANKA_122090	68075099	1e-124	450	1e-121	440
PBANKA_123400	70945031	8e-83	311	4e-78	295
PBANKA_010880	221058122	6e-96	354	5e-92	340
PBANKA_050360	70931735	2e-76	289	2e-73	278
PBANKA_000310	68061135	1e-159	567	2e-157	559
PBANKA_122750	68062909	2e-133	480	2e-130	470
PBANKA_140760	82753589	2e-86	322	6e-83	311
PBANKA_133830	221058929	5e-134	481	8e-130	467
PBANKA_100460	82596265	2e-180	636	2e-178	630
PBANKA_140240	68073093	2e-149	533	2e-145	519
PBANKA_051500	68066699	5e-158	561	3e-154	548
PBANKA_146210	83315566	2e-67	260	4e-66	255
PBANKA_121650	82538843	1e-117	427	9e-113	410
PBANKA_010930	83317256	8e-147	524	2e-143	513
PBANKA_131960	83033174	2e-157	559	4e-152	542
PBANKA_041520	70953469	2e-128	462	4e-124	448
PBANKA_010420	82596028	2e-92	343	2e-91	339
PBANKA_112880	296004742	7e-113	412	3e-110	403
PBANKA_102200	68071911	1e-44	183	2e-43	178
PBANKA_051800	82540602	2e-152	542	1e-147	526
PBANKA_021330	83032914	3e-171	605	3e-166	589
PBANKA_124380	221056763	4e-105	386	2e-104	383
PBANKA_071660	83286231	2e-148	530	7e-144	514
PBANKA_135920	82915429	2e-103	380	9e-100	367
PBANKA_070870	82540369	2e-136	489	1e-134	484
PBNAKA_083685	82595034	2e-123	447	4e-122	442
PBANKA_050060	68073419	2e-143	513	5e-140	502
PBANKA_082400	124507010	1e-71	274	5e-71	272
PBANKA_133010	68065280	3e-115	419	3e-111	405
PBANKA_031290	82914726	9e-98	361	8e-97	358
PBANKA_021560	68069577	1e-159	567	1e-154	550
PBANKA_146510	68070461	3e-83	313	1e-80	304
PBANKA_071880	68067211	1e-126	457	3e-121	438
PBANKA_050750	221054005	1e-39	165	2e-38	161
PBANKA_052360	82705779	2e-66	256	6e-65	251
PBANKA_122070	221052006	6e-65	253	2e-64	251
PBANKA_114450	82596306	3e-64	248	2e-62	241
PBANKA_102850	83317719	3e-130	469	3e-128	463
PBANKA_140210	156102549	2e-74	282	4e-73	277
PBANKA_092840	68060850	7e-73	279	1e-70	272
PBANKA_142790	68076001	1e-62	243	9e-61	236
PBANKA_081010	70952955	5e-153	546	2e-152	544
PBANKA_051630	83317335	1e-172	610	4e-165	585
PBANKA_071430	156097947	7e-112	407	2e-109	399
PBANKA_031020	258537828	2e-44	181	3e-43	176
PBANKA_010030	82704884	9e-162	575	3e-157	560
PBANKA_101310	83286156	2e-73	279	7e-71	271
PBANKA_070820	82793466	9e-139	498	3e-137	492
PBANKA_123940	68065716	1e-80	304	3e-79	299
PBANKA_020630	221052320	7e-117	424	2e-113	412
PBANKA_122130	68075089	7e-80	302	4e-77	292
PBANKA_122270	70932026	2e-146	525	4e-145	521
PBANKA_103550	82705718	9e-145	517	9e-140	500
PBANKA_101390	68074155	4e-116	422	4e-114	415
PBANKA_082120	68073391	1e-124	450	7e-122	440
PBANKA_100330	221052586	1e-164	584	3e-162	576
PBANKA_092360	82705747	2e-158	563	1e-154	550
PBANKA_101940	82705796	4e-123	446	2e-119	433
PBANKA_122390	82595508	3e-166	589	8e-164	581
PBANKA_060320	124805478	3e-113	412	3e-109	398
PBANKA_081210	296005193	4e-114	416	1e-111	408
PBANKA_144270	82539755	8e-106	387	5e-103	377
PBANKA_040540	70954206	3e-97	358	2e-94	349
PBANKA_060140	156101614	3e-137	492	7e-134	481
PBANKA_140550	82596019	4e-149	532	5e-145	518
PBANKA_111420	68071373	6e-159	564	2e-154	549
PBANKA_090780	70951661	2e-78	295	8e-75	283
PBANKA_010060	68071453	3e-77	292	5e-75	284
PBANKA_134650	68073945	7e-155	551	5e-151	538
PBANKA_051970	82793992	3e-139	499	9e-138	494
PBANKA_070830	82793462	1e-65	254	1e-64	251
PBANKA_080140	68076207	7e-141	504	1e-136	490
PBANKA_000460	67773532	3e-08	60.9	2e-07	57.7
PBANKA_060080	68074537	1e-128	463	8e-125	450
PBANKA_141920	68076357	5e-83	311	2e-80	302
PBANKA_030700	156093984	4e-66	254	2e-63	244
PBANKA_103330	83317879	1e-58	231	5e-57	225
PBANKA_101190	82595082	8e-35	149	2e-33	144
PBANKA_133960	70927529	1e-73	281	2e-72	276
PBANKA_111660	86171157	1e-118	431	4e-116	422
PBANKA_100350	68011247	7e-71	270	6e-70	266
PBANKA_141290	221060939	1e-51	207	6e-51	204
PBANKA_123950	82753302	9e-73	277	4e-71	271
PBANKA_011030	68067281	4e-31	136	5e-30	133
PBANKA_143230	68069765	8e-99	364	3e-95	352
PBANKA_052220	82913376	4e-53	211	1e-51	206
PBANKA_133800	83033187	8e-73	277	2e-71	271
PBANKA_081230	83317799	2e-108	397	1e-106	390
PBANKA_072090	221053744	1e-135	487	9e-133	477
PBANKA_101130	70945956	2e-46	189	2e-45	184
PBANKA_083670	82541570	2e-168	596	4e-166	589
PBANKA_051650	70945292	2e-171	607	2e-169	600
PBANKA_070080	70938780	6e-100	369	8e-98	361
PBANKA_060850	70953656	3e-165	586	9e-162	574
PBANKA_031400	156093671	1e-70	270	1e-69	266
PBANKA_131890	82752743	1e-154	550	2e-150	535
PBANKA_020140	68066763	2e-77	294	4e-76	289
PBANKA_080100	83286510	5e-76	288	5e-73	278
PBANKA_041380	68076441	3e-163	579	2e-158	563
PBANKA_082230	70941449	4e-133	479	7e-131	471
PBANKA_102190	68071909	2e-177	626	2e-174	616
PBANKA_135710	82596039	3e-23	115	2e-22	113
PBANKA_020650	156095051	1e-135	487	2e-132	476
PBANKA_052180	82705419	2e-159	566	5e-156	555
PBANKA_100390	68073789	2e-86	323	1e-84	317
PBANKA_124190	221056801	1e-106	389	1e-103	379
PBANKA_111320	70951786	1e-70	269	6e-69	263
PBANKA_130820	68067247	0	638	3e-175	619
PBANKA_136060	124513670	1e-96	358	5e-96	355
PBANKA_130760	83282383	1e-176	623	5e-173	611
PBANKA_071120	68066962	3e-117	427	4e-114	416
PBANKA_040030	68065634	1e-135	487	4e-131	472
PBANKA_102630	258597683	4e-144	517	4e-143	513
PBANKA_090140	82597115	2e-93	346	2e-90	336
PBANKA_132708	68006497	8e-24	112	3e-23	110
PBANKA_092750	81177605	2e-33	145	3e-32	140
PBANKA_144640	221061639	2e-27	124	2e-25	117
PBANKA_144970	82541379	7e-47	189	5e-44	179
PBANKA_113020	221057698	1e-164	583	3e-160	568
PBANKA_114390	296005590	5e-50	201	5e-49	197
PBANKA_051480	82541766	5e-135	485	1e-133	480
PBANKA_133250	82538814	1e-140	504	1e-136	490
PBANKA_124050	68073231	1e-83	313	6e-80	300
PBANKA_101060	156101878	8e-108	394	2e-104	382
PBANKA_091670	82793455	1e-172	610	2e-166	589
PBANKA_061720	70936571	5e-103	377	3e-99	365
PBANKA_103810	70954163	6e-95	351	7e-94	347
PBANKA_130580	68070487	1e-42	175	3e-42	173
PBANKA_141100	70951007	6e-26	119	2e-25	117
PBANKA_120080	68070817	6e-157	558	2e-149	532
PBANKA_040340	70944704	5e-45	185	2e-44	183
PBANKA_124370	68068161	4e-131	471	2e-127	459
PBANKA_135190	70941886	1e-113	414	9e-110	401
PBANKA_103170	68070965	1e-99	367	1e-97	360
PBANKA_136220	124513702	2e-88	330	8e-85	318
PBANKA_040530	156094107	3e-96	355	1e-91	339
PBANKA_111410	296004538	2e-72	277	2e-71	273
PBANKA_083280	83317527	4e-33	145	1e-31	139
PBANKA_041280	82593968	4e-177	625	3e-171	605
PBANKA_123450	68068271	1e-81	307	1e-78	297
PBANKA_133770	68059722	2e-73	281	5e-71	273
PBANKA_136300	68071133	3e-60	235	7e-59	229
PBANKA_092270	83315256	4e-37	157	3e-36	153
PBANKA_123390	70945029	5e-88	327	3e-84	315
B) Smat80 matrix gives similar E-values and better scores for the following: (3007/4900)
Query	Best non-self subject hit common to both matrices	Smat80 E-values	Smat80 bit-scores	BLOSUM90 E-values	BLOSUM90 bits-scores
PBANKA_040400	83314892	0	1992	0	1969
PBANKA_041560	82539163	0	1267	0	1258
PBANKA_031690	68061060	0	766	0	750
PBANKA_050090	68071065	0	1203	0	1174
PBANKA_050100	82595912	0	2334	0	2324
PBANKA_090210	190401267	0	5210	0	5116
PBANKA_070440	82595915	0	850	0	827
PBANKA_070190	82793161	0	1301	0	1276
PBANKA_071080	68070993	0	2076	0	2025
PBANKA_121770	83282276	0	1092	0	1061
PBANKA_121360	68072763	0	1508	0	1465
PBANKA_134030	82753618	0	1024	0	987
PBANKA_102550	68073545	0	4805	0	4694
PBANKA_133890	70950996	0	816	0	784
PBANKA_070020	68065888	0	707	0	691
PBANKA_031660	82594506	0	4508	0	4486
PBANKA_051540	68071921	0	1306	0	1280
PBANKA_052430	82538754	0	759	0	735
PBANKA_135960	82540268	0	1061	0	1044
PBANKA_135970	12584151	0	1087	0	1060
PBANKA_135640	68076769	0	3308	0	3221
PBANKA_135650	83315694	0	759	0	741
PBANKA_135730	82753154	0	1177	0	1147
PBANKA_133650	68072975	0	931	0	903
PBANKA_133670	82538904	0	880	0	866
PBANKA_103820	68070269	0	3887	0	3793
PBANKA_103520	68074253	0	3227	0	3128
PBANKA_130260	82596174	0	1119	0	1093
PBANKA_130070	68072019	0	4218	0	4095
PBANKA_082080	82595387	0	2445	0	2354
PBANKA_082260	70949966	0	976	0	958
PBANKA_082600	82753712	0	713	0	698
PBANKA_082420	68072279	0	1982	0	1922
PBANKA_112680	83315049	0	9351	0	9133
PBANKA_112700	82595840	0	744	0	726
PBANKA_041310	82596680	0	867	0	860
PBANKA_041400	68071085	0	2340	0	2297
PBANKA_102800	82596491	0	1778	0	1746
PBANKA_102820	82540662	0	1335	0	1307
PBANKA_136130	82594684	0	838	0	818
PBANKA_080200	83282476	0	1640	0	1617
PBANKA_071450	70939893	0	685	0	677
PBANKA_071950	70953280	0	2614	0	2386
PBANKA_072010	82752686	0	2715	0	2691
PBANKA_072030	83317669	0	1037	0	1019
PBANKA_135380	68076185	0	809	0	781
PBANKA_121260	68069977	0	1862	0	1813
PBANKA_102900	83032700	0	1242	0	1220
PBANKA_102920	68070053	0	753	0	730
PBANKA_110230	70945260	0	1100	0	1089
PBANKA_124550	82754008	0	2731	0	2699
PBANKA_040970	221055579	0	728	0	716
PBANKA_050810	83286456	0	4472	0	4336
PBANKA_031370	68072337	0	703	0	686
PBANKA_051450	82541772	0	886	0	872
PBANKA_041120	82538832	0	1740	0	1723
PBANKA_102650	82541652	0	2995	0	2947
PBANKA_102690	68071473	0	1013	0	989
PBANKA_121520	68532052	0	814	0	801
PBANKA_121540	70950337	0	1315	0	1291
PBANKA_110850	68077226	0	2445	0	2393
PBANKA_081850	70953598	0	1532	0	1513
PBANKA_110500	68068529	0	1487	0	1457
PBANKA_070700	82541081	0	1013	0	992
PBANKA_070800	68071077	0	2011	0	1950
PBANKA_136110	83314838	0	3056	0	2996
PBANKA_082540	82594925	0	1766	0	1734
PBANKA_110780	68074473	0	864	0	838
PBANKA_110460	82594029	0	3576	0	3536
PBANKA_133920	70944996	0	1257	0	1246
PBANKA_040520	68071207	0	1379	0	1331
PBANKA_040580	68064476	0	722	0	707
PBANKA_040840	68073105	0	2134	0	2087
PBANKA_051680	68068471	0	1265	0	1239
PBANKA_112650	83315041	0	2211	0	2146
PBANKA_051260	68074437	0	921	0	903
PBANKA_103110	68075407	0	4035	0	3939
PBANKA_124670	68065608	0	699	0	679
PBANKA_071340	68076301	0	1110	0	1083
PBANKA_000090	68063619	0	690	0	674
PBANKA_021520	68075065	0	3635	0	3574
PBANKA_021530	82594506	0	1112	0	1104
PBANKA_021170	70946777	0	1396	0	1381
PBANKA_030010	68068597	0	1020	0	1014
PBANKA_094400	68066384	0	790	0	771
PBANKA_021290	83032922	0	840	0	819
PBANKA_021020	83033003	0	1603	0	1563
PBANKA_080450	42415799	0	888	0	865
PBANKA_120380	82915222	0	769	0	748
PBANKA_120310	82794379	0	780	0	766
PBANKA_120830	68072633	0	1440	0	1406
PBANKA_120630	82704981	0	6835	0	6661
PBANKA_122610	82705572	0	4552	0	4474
PBANKA_122780	68074831	0	1174	0	1151
PBANKA_122720	82596087	0	1140	0	1114
PBANKA_122790	82540479	0	1817	0	1773
PBANKA_122710	68072197	0	1362	0	1331
PBANKA_030470	68072909	0	1730	0	1676
PBANKA_030400	82595970	0	794	0	785
PBANKA_030830	68061032	0	1049	0	1030
PBANKA_030600	82539340	0	4462	0	4382
PBANKA_031130	68076453	0	760	0	744
PBANKA_030930	83317882	0	2371	0	2355
PBANKA_131420	83282573	0	2550	0	2493
PBANKA_131410	68071783	0	2441	0	2386
PBANKA_131630	82596580	0	5006	0	4920
PBANKA_131950	68076837	0	4214	0	4098
PBANKA_132240	82595588	0	860	0	840
PBANKA_132010	83315210	0	1477	0	1436
PBANKA_131990	82596231	0	1752	0	1719
PBANKA_000250	68064629	0	711	0	689
PBANKA_000260	68061060	0	766	0	750
PBANKA_000380	68062274	0	696	0	676
PBANKA_000450	68064845	0	1621	0	1595
PBANKA_000440	68068597	0	938	0	933
PBANKA_134960	83315950	0	2121	0	2094
PBANKA_135150	83286005	0	1252	0	1220
PBANKA_134790	68066643	0	2166	0	2121
PBANKA_134740	68074821	0	1076	0	1042
PBANKA_094270	83286649	0	2494	0	2429
PBANKA_100060	68075373	0	698	0	679
PBANKA_111820	68064859	0	1503	0	1476
PBANKA_111890	82793437	0	1208	0	1191
PBANKA_114030	82752358	0	2207	0	2170
PBANKA_113940	82596577	0	1798	0	1764
PBANKA_120070	68071935	0	998	0	983
PBANKA_100630	44891869	0	1736	0	1686
PBANKA_100250	44891802	0	1095	0	1083
PBANKA_100770	83286484	0	1989	0	1939
PBANKA_010330	82593847	0	1865	0	1842
PBANKA_010620	70953355	0	1394	0	1371
PBANKA_010690	68074181	0	1948	0	1908
PBANKA_101170	70952846	0	848	0	835
PBANKA_101870	68076111	0	821	0	801
PBANKA_113290	83315660	0	1255	0	1217
PBANKA_020250	82540736	0	2105	0	2067
PBANKA_093290	68072707	0	912	0	884
PBANKA_093300	83315637	0	1486	0	1437
PBANKA_061920	83315392	0	1072	0	1046
PBANKA_090930	68073857	0	1312	0	1281
PBANKA_131300	68072423	0	1505	0	1459
PBANKA_060450	68074925	0	1941	0	1889
PBANKA_092770	68067923	0	1766	0	1715
PBANKA_134300	83032897	0	1187	0	1155
PBANKA_134570	68075569	0	1244	0	1218
PBANKA_091310	68074177	0	776	0	757
PBANKA_091210	51316177	0	821	0	792
PBANKA_140270	68067433	0	1137	0	1106
PBANKA_140260	68070421	0	2310	0	2257
PBANKA_131160	70951727	0	1679	0	1676
PBANKA_061010	82539169	0	3186	0	3134
PBANKA_114250	82594110	0	1068	0	1044
PBANKA_114330	68064115	0	1304	0	1278
PBANKA_145960	68068235	0	1230	0	1203
PBANKA_101580	68076531	0	2274	0	2226
PBANKA_021130	68075629	0	1386	0	1345
PBANKA_000220	68072163	0	2066	0	2038
PBANKA_051740	68076175	0	1880	0	1834
PBANKA_111310	68076099	0	696	0	680
PBANKA_120800	68068285	0	1344	0	1305
PBANKA_110770	68074475	0	3694	0	3597
PBANKA_072020	83317766	0	1563	0	1541
PBANKA_102130	82541061	0	802	0	782
PBANKA_020920	82540120	0	1075	0	1055
PBANKA_021400	83032900	0	12410	0	12080
PBANKA_041140	83316082	0	1073	0	1051
PBANKA_101630	124808890	0	726	0	714
PBANKA_112350	82596119	0	2670	0	2592
PBANKA_101560	68076535	0	1190	0	1155
PBANKA_103490	70952883	0	809	0	786
PBANKA_061020	156101794	0	1910	0	1847
PBANKA_062250	68070235	0	2106	0	2061
PBANKA_010670	68069315	0	1551	0	1517
PBANKA_031160	82594914	0	1745	0	1702
PBANKA_130770	68065564	0	692	0	671
PBANKA_020940	82540126	0	693	0	687
PBANKA_062280	68073169	0	1729	0	1694
PBANKA_051430	82541267	0	1143	0	1112
PBANKA_134090	83282678	0	1040	0	1020
PBANKA_145930	156095903	0	1007	0	969
PBANKA_110360	4760531	0	3465	0	3392
PBANKA_082250	70945840	0	1757	0	1738
PBANKA_132210	68073807	0	829	0	813
PBANKA_145330	68068547	0	1935	0	1885
PBANKA_145530	83032949	0	833	0	818
PBANKA_145590	82540020	0	834	0	817
PBANKA_144670	82541749	0	1320	0	1304
PBANKA_142530	83273895	0	902	0	884
PBANKA_142520	44892145	0	945	0	927
PBANKA_143820	82793752	0	1608	0	1578
PBANKA_144250	68067647	0	2285	0	2234
PBANKA_144280	70948775	0	783	0	768
PBANKA_142830	82752341	0	2036	0	1993
PBANKA_141750	83317686	0	1156	0	1133
PBANKA_141760	83317688	0	1544	0	1516
PBANKA_141940	83273476	0	3653	0	3590
PBANKA_141910	68076359	0	1087	0	1062
PBANKA_123590	70950596	0	1631	0	1615
PBANKA_140820	83316090	0	2812	0	2759
PBANKA_092190	82596895	0	2056	0	2031
PBANKA_092250	68068557	0	1406	0	1362
PBANKA_132890	83282630	0	2444	0	2386
PBANKA_132860	68073797	0	780	0	762
PBANKA_133040	82595932	0	937	0	922
PBANKA_145140	70953005	0	855	0	849
PBANKA_080980	68072251	0	1215	0	1186
PBANKA_060970	68067882	0	1542	0	1514
PBANKA_133210	68071407	0	1730	0	1695
PBANKA_144770	68072481	0	1909	0	1858
PBANKA_102720	70951246	0	1095	0	1080
PBANKA_041240	83286430	0	1341	0	1304
PBANKA_060120	124805409	0	3754	0	3753
PBANKA_020470	68073721	0	669	0	650
PBANKA_011210	82913396	0	1935	0	1919
PBANKA_011220	68073575	0	2630	0	2573
PBANKA_041800	82913947	0	4166	0	4075
PBANKA_081200	68072739	0	1403	0	1368
PBANKA_130680	82794466	0	5567	0	5470
PBANKA_040240	82541304	0	1045	0	1027
PBANKA_021220	82915278	0	2974	0	2929
PBANKA_050440	68072807	0	1691	0	1657
PBANKA_092370	82705749	0	1022	0	1001
PBANKA_090800	83315492	0	1263	0	1205
PBANKA_031380	68072343	0	1343	0	1305
PBANKA_070120	82705697	0	2446	0	2428
PBANKA_113150	82594050	0	836	0	827
PBANKA_132600	82596788	0	2784	0	2719
PBANKA_051120	68065638	0	850	0	830
PBANKA_111570	68071825	0	1118	0	1093
PBANKA_121090	68525541	0	1541	0	1502
PBANKA_101440	68076787	0	4751	0	4617
PBANKA_101470	82915185	0	764	0	746
PBANKA_090630	70951216	0	1020	0	1000
PBANKA_144590	82595064	0	872	0	855
PBANKA_030490	83315603	0	2014	0	1978
PBANKA_124020	70943133	0	970	0	946
PBANKA_130840	83317794	0	3171	0	3110
PBANKA_121720	82539806	0	1723	0	1690
[truncated: 2,916 more rows]

## Sheet: Sheet2
Sheet 2: Performance of SMAT80 over BLOSUM90 for Plasmodium chabaudi against non-redundant database
A) Smat80 matrix gives both better E-values and scores for the following: (2622/5123)
Query	Best non-self subject hit common to both matrices	Smat80 E-values	Smat80 bit-scores	BLOSUM90 E-values	BLOSUM90 bits-scores
PCHAS_140270	70944622	4e-129	465	4e-103	379
PCHAS_140280	156102525	5e-58	228	1e-45	187
PCHAS_072000	83315999	2e-52	209	1e-40	168
PCHAS_140120	82541037	2e-83	314	5e-70	269
PCHAS_143420	68069767	1e-98	364	1e-76	291
PCHAS_143350	68072371	0	702	2e-150	537
PCHAS_143240	68076947	2e-113	412	5e-86	321
PCHAS_031020	68071525	7e-123	444	2e-96	356
PCHAS_000260	70942389	9e-97	358	3e-79	300
PCHAS_000110	70942756	1e-118	431	1e-87	327
PCHAS_092880	70943083	2e-72	276	1e-53	213
PCHAS_092540	70950156	0	638	2e-138	496
PCHAS_092320	221056278	4e-37	157	7e-27	122
PCHAS_132200	258597862	0	742	8e-168	594
PCHAS_102980	70950096	0	681	3e-148	531
PCHAS_050700	70938808	0	699	2e-152	544
PCHAS_062100	70946185	9e-43	177	1e-30	136
PCHAS_061830	70944603	6e-90	334	1e-66	257
PCHAS_060900	221059894	7e-151	539	2e-121	441
PCHAS_060820	70945939	1e-132	478	1e-99	368
PCHAS_121910	221055427	2e-132	476	4e-105	385
PCHAS_101270	68073333	2e-34	147	2e-25	117
PCHAS_101160	124809122	8e-169	598	9e-132	475
PCHAS_133340	258597899	6e-47	190	1e-32	142
PCHAS_133760	221059037	2e-41	173	4e-33	145
PCHAS_133680	68071405	1e-59	234	2e-44	183
PCHAS_143780	82752451	8e-175	618	9e-136	488
PCHAS_092200	82753547	3e-61	238	9e-46	186
PCHAS_092100	68531964	2e-52	210	3e-37	158
PCHAS_142620	68071109	0	736	1e-165	587
PCHAS_142100	68531995	1e-85	319	7e-67	257
PCHAS_061660	68073605	0	639	1e-138	497
PCHAS_121290	70943450	6e-88	329	1e-61	242
PCHAS_103700	124808101	1e-63	246	2e-49	198
PCHAS_104030	82915520	0	853	6e-170	602
PCHAS_103960	70946897	9e-157	557	1e-119	433
PCHAS_020630	68074339	6e-78	294	4e-50	202
PCHAS_051560	70943042	5e-10	68.8	1e-05	53.9
PCHAS_060990	83282130	1e-107	394	1e-83	314
PCHAS_130910	82753108	1e-126	456	8e-98	361
PCHAS_131090	70943904	0	653	1e-141	507
PCHAS_122290	83282329	3e-157	559	8e-119	431
PCHAS_136040	68076071	1e-38	161	4e-28	126
PCHAS_132920	68068577	2e-47	191	7e-36	152
PCHAS_132630	82705983	0	723	1e-158	563
PCHAS_132700	83282398	0	690	2e-155	553
PCHAS_093090	68072283	0	744	2e-166	590
PCHAS_020010	68005172	3e-36	155	9e-27	122
PCHAS_092530	70947518	9e-114	414	2e-93	347
PCHAS_133560	82538882	3e-51	204	4e-38	160
PCHAS_101170	82753418	3e-156	556	2e-123	446
PCHAS_103050	70940710	3e-143	513	4e-112	409
PCHAS_144840	78101454	6e-96	354	1e-73	280
PCHAS_083010	82540185	2e-175	620	4e-132	476
PCHAS_040970	68063017	2e-58	229	3e-44	181
PCHAS_041680	70942212	9e-174	613	1e-130	470
PCHAS_083670	70950830	1e-61	240	2e-46	189
PCHAS_080570	68077065	2e-46	187	2e-32	141
PCHAS_080010	70943201	4e-138	496	7e-108	395
PCHAS_082130	221054666	1e-72	277	1e-57	227
PCHAS_082160	70937005	0	661	4e-142	511
PCHAS_060030	70945691	9e-180	634	2e-136	489
PCHAS_010940	221058122	6e-96	354	3e-75	285
PCHAS_124260	68072377	1e-61	240	2e-46	189
PCHAS_124280	68072381	0	645	1e-136	491
PCHAS_145020	82541619	0	897	7e-179	634
PCHAS_110900	83317629	0	687	7e-151	538
PCHAS_050210	83314870	0	707	1e-146	525
PCHAS_120390	70934095	0	724	3e-157	559
PCHAS_000940	70941625	7e-77	292	2e-56	224
PCHAS_131660	156100331	3e-130	470	4e-104	383
PCHAS_111320	124506199	7e-103	378	1e-79	301
PCHAS_070700	70941167	3e-125	453	3e-88	330
PCHAS_070760	68061525	4e-75	285	3e-58	228
PCHAS_070600	70952273	3e-158	563	1e-119	434
PCHAS_110520	221057241	9e-48	194	2e-37	159
PCHAS_072320	70952643	2e-87	326	6e-66	254
PCHAS_000050	70950525	2e-146	523	1e-121	440
PCHAS_135000	68075283	0	685	4e-154	548
PCHAS_134830	296005444	1e-146	524	1e-117	427
PCHAS_111860	83317615	7e-174	614	2e-135	486
PCHAS_134100	82538896	8e-146	521	3e-102	376
PCHAS_133930	156099344	0	698	1e-161	574
PCHAS_123720	221056907	6e-26	121	1e-14	83.2
PCHAS_091400	68073783	4e-152	541	8e-121	437
PCHAS_073070	68066280	4e-123	446	2e-95	353
PCHAS_090560	82753572	4e-117	425	7e-92	340
PCHAS_090580	82594494	0	742	3e-168	595
PCHAS_136870	68074751	3e-165	586	7e-117	425
PCHAS_070970	82593759	0	862	1e-176	626
PCHAS_071480	221053396	5e-78	295	2e-60	236
PCHAS_062170	70948717	8e-87	325	1e-58	231
PCHAS_143810	70929194	0	688	1e-151	540
PCHAS_040860	68070527	2e-43	179	5e-31	137
PCHAS_120840	70943582	0	722	5e-155	552
PCHAS_142380	68076319	6e-84	314	5e-62	240
PCHAS_103560	83314428	2e-94	350	3e-65	252
PCHAS_100060	31711547	0	714	1e-130	472
PCHAS_031340	68076453	0	658	5e-137	492
PCHAS_071220	83314335	7e-41	171	3e-30	135
PCHAS_136480	68075967	7e-66	254	1e-49	200
PCHAS_100050	70938919	9e-111	404	9e-88	328
PCHAS_080630	82793512	6e-111	404	2e-85	319
PCHAS_133055	70945193	2e-82	309	1e-61	239
PCHAS_120960	156096765	1e-107	394	5e-87	325
PCHAS_102640	70924109	3e-56	224	1e-40	171
PCHAS_110170	82596603	2e-158	564	1e-124	451
PCHAS_081710	82794322	1e-153	546	7e-122	441
PCHAS_090700	70950577	2e-60	237	4e-42	176
PCHAS_134270	156099274	2e-149	533	2e-119	433
PCHAS_093280	83282586	0	736	7e-166	588
PCHAS_051800	82540604	1e-73	280	1e-56	223
PCHAS_091160	68076987	8e-109	397	6e-79	297
PCHAS_020180	68075355	6e-88	327	2e-66	256
PCHAS_040430	68067817	1e-85	320	6e-55	218
PCHAS_091030	82597004	1e-158	564	4e-122	443
PCHAS_123940	70922161	1e-31	141	3e-22	109
PCHAS_140350	82539478	5e-126	455	2e-99	366
PCHAS_083530	68073283	1e-104	383	3e-77	292
PCHAS_090440	82913333	6e-75	284	3e-58	228
PCHAS_041155	70953425	0	641	3e-139	499
PCHAS_114210	70951148	2e-175	619	2e-133	480
PCHAS_061790	82596750	4e-150	537	6e-115	420
PCHAS_071240	83314339	0	760	1e-158	564
PCHAS_110720	83315124	9e-72	273	3e-55	218
PCHAS_121780	68069961	0	693	5e-146	522
PCHAS_123970	68059383	2e-70	269	3e-52	208
PCHAS_124210	70953949	2e-132	476	3e-102	375
PCHAS_137090	70938925	9e-152	543	4e-120	438
PCHAS_101150	156101878	8e-108	394	4e-82	308
PCHAS_050880	82594342	3e-136	489	6e-105	385
PCHAS_140090	70937059	0	683	1e-152	544
PCHAS_110990	70943735	0	775	6e-169	598
PCHAS_092170	68063645	1e-52	209	4e-40	166
PCHAS_081610	83314911	3e-150	535	3e-115	419
PCHAS_081040	70952955	0	760	1e-159	568
PCHAS_041390	70943077	5e-162	575	2e-121	440
PCHAS_143960	68065654	3e-104	382	4e-81	305
PCHAS_070690	68069197	0	757	4e-171	605
PCHAS_133710	68061687	9e-154	547	7e-121	438
PCHAS_050760	9801271	3e-53	211	7e-40	165
PCHAS_093400	68001115	7e-117	425	2e-90	337
PCHAS_070770	68075069	2e-47	192	3e-34	148
PCHAS_000890	83032877	3e-174	617	2e-139	501
PCHAS_091590	82541132	1e-93	348	2e-38	164
PCHAS_093040	68066408	3e-167	592	5e-133	478
PCHAS_083450	82539493	1e-107	394	2e-81	307
PCHAS_140260	83314863	7e-44	182	1e-35	154
PCHAS_121980	82594529	1e-124	451	6e-92	342
PCHAS_114340	70942075	3e-62	242	3e-45	185
PCHAS_114470	82705742	0	823	4e-167	592
PCHAS_112130	83286180	0	998	3e-167	595
PCHAS_070110	83317436	4e-86	323	2e-72	277
PCHAS_070200	70949302	3e-112	409	7e-93	345
PCHAS_112620	70948703	1e-127	460	2e-100	369
PCHAS_122200	70952241	2e-54	217	2e-40	170
PCHAS_041260	83315404	2e-137	493	1e-99	367
PCHAS_041300	68066837	0	788	2e-177	626
PCHAS_111020	82594071	3e-125	452	2e-97	359
PCHAS_111030	70950365	5e-47	191	1e-33	146
PCHAS_130040	70925837	4e-41	172	2e-27	126
PCHAS_135260	70951388	2e-138	496	2e-109	399
PCHAS_135270	68069549	9e-138	494	2e-109	400
PCHAS_113500	70937896	1e-110	404	3e-85	320
PCHAS_122600	68068909	2e-61	239	4e-46	187
PCHAS_092660	70943417	8e-128	461	8e-98	361
PCHAS_093800	82752990	4e-112	409	6e-97	358
PCHAS_090210	83286669	4e-122	441	4e-95	352
PCHAS_113720	68076715	5e-137	491	4e-105	385
PCHAS_030210	70935482	0	760	4e-170	602
PCHAS_113410	83033136	0	766	2e-160	570
PCHAS_090960	258597245	4e-108	396	4e-81	307
PCHAS_031800	82541066	2e-163	580	1e-122	444
PCHAS_031820	82541070	3e-83	313	1e-60	238
PCHAS_031780	82541721	2e-47	193	9e-30	133
PCHAS_120240	82753929	2e-85	319	1e-65	253
PCHAS_062030	83273738	9e-140	501	4e-96	356
PCHAS_142220	82752914	4e-166	588	4e-128	462
PCHAS_030780	68067121	2e-82	309	7e-65	251
PCHAS_082230	70929208	3e-158	562	2e-119	433
PCHAS_101540	68076793	0	717	3e-163	579
PCHAS_135360	70924488	2e-65	254	2e-50	204
PCHAS_135300	68074447	1e-111	407	6e-83	311
PCHAS_123180	70949432	2e-150	536	1e-115	421
PCHAS_131300	70935989	0	779	7e-170	602
PCHAS_041060	221055579	0	701	1e-164	584
PCHAS_135460	296005462	9e-52	207	1e-41	174
PCHAS_071540	70949703	0	732	2e-160	570
PCHAS_071530	68075621	5e-137	491	2e-96	357
PCHAS_141030	68064073	7e-104	381	3e-79	299
PCHAS_030070	70948978	2e-177	627	6e-141	506
PCHAS_030020	70930334	1e-136	491	7e-105	385
PCHAS_090130	70940326	8e-28	125	4e-19	97
PCHAS_146630	156096003	3e-35	152	2e-27	125
PCHAS_114030	70945184	8e-122	441	5e-91	339
PCHAS_114590	82794306	2e-108	397	6e-91	338
PCHAS_083700	82596256	4e-33	146	1e-28	130
PCHAS_120370	156096641	9e-78	295	1e-65	254
PCHAS_140600	68073687	0	660	6e-144	515
PCHAS_041940	82753235	3e-119	434	1e-76	292
PCHAS_011170	83316071	9e-162	574	2e-128	463
PCHAS_011130	221058078	2e-72	277	3e-59	233
PCHAS_112040	68071747	3e-93	346	5e-69	265
PCHAS_010990	83317256	4e-133	479	6e-106	389
PCHAS_135730	68072567	5e-174	615	2e-139	499
PCHAS_072020	83316007	0	827	9e-176	622
PCHAS_100450	82793617	0	659	2e-146	525
PCHAS_113000	68065582	9e-176	620	1e-143	514
PCHAS_111220	82541423	2e-148	530	3e-111	406
PCHAS_101960	68076109	0	811	3e-166	590
PCHAS_111660	221057978	1e-82	310	3e-64	248
PCHAS_092810	82596058	0	714	2e-162	576
PCHAS_083230	296005289	6e-64	249	6e-51	205
PCHAS_042030	70940764	3e-129	466	4e-104	383
PCHAS_132030	258549222	5e-26	120	1e-16	88.7
PCHAS_122380	296004965	3e-80	302	7e-60	235
PCHAS_111740	70948050	2e-117	426	1e-89	334
PCHAS_060650	82753511	0	703	3e-157	559
PCHAS_090860	70940997	9e-133	477	2e-101	374
PCHAS_144920	68072925	2e-79	299	4e-61	238
PCHAS_130180	70950420	2e-93	347	3e-74	283
PCHAS_146800	82595631	8e-93	345	2e-80	303
PCHAS_146660	70942378	0	813	4e-180	635
PCHAS_121100	221055237	4e-143	512	7e-112	408
PCHAS_081200	156097220	8e-116	421	6e-93	345
PCHAS_146790	70941777	2e-139	502	2e-109	402
PCHAS_000280	82915344	2e-30	136	3e-25	119
PCHAS_101210	68065477	2e-46	189	6e-37	156
PCHAS_113100	82594050	0	844	6e-174	615
PCHAS_131560	70916046	3e-127	459	7e-97	358
PCHAS_103280	68062656	6e-60	234	2e-45	186
PCHAS_041840	68068793	4e-69	265	2e-52	209
PCHAS_011140	83316077	4e-68	261	3e-50	201
PCHAS_060620	83273848	0	748	2e-163	579
PCHAS_040550	68075309	0	750	3e-162	576
PCHAS_132740	156100109	2e-93	347	1e-78	297
PCHAS_040600	70954462	3e-40	169	2e-29	132
PCHAS_030090	70940764	4e-124	449	5e-103	379
PCHAS_083250	82913291	2e-121	440	2e-91	340
PCHAS_072770	70944764	0	683	6e-150	535
PCHAS_092550	70947518	1e-168	596	5e-128	461
PCHAS_040900	68067686	6e-108	394	2e-82	309
PCHAS_123570	82541052	7e-71	270	3e-55	218
PCHAS_142290	82915268	0	792	2e-177	627
PCHAS_121600	68532050	0	762	3e-168	596
PCHAS_070140	70947107	5e-08	66.8	0.029	47.7
PCHAS_021100	221052455	7e-53	211	8e-38	161
PCHAS_072600	296004422	0	662	1e-153	547
PCHAS_072080	70949295	2e-96	357	4e-74	283
PCHAS_052250	124505561	0.0001	49.3	0.13	38.5
PCHAS_093300	68064566	2e-60	235	1e-44	181
PCHAS_132180	68076477	3e-92	342	8e-64	248
PCHAS_114350	68069813	0	780	5e-180	635
PCHAS_120510	70949581	1e-73	279	1e-57	226
PCHAS_124180	70944337	1e-76	290	2e-57	226
PCHAS_143520	68075889	3e-147	525	4e-107	392
PCHAS_146360	82538731	3e-167	592	4e-113	412
PCHAS_041280	70924083	1e-38	166	7e-27	126
PCHAS_100510	82704590	8e-90	334	8e-62	240
PCHAS_134230	82541705	2e-45	188	2e-23	115
PCHAS_137110	70948978	7e-88	329	1e-67	262
PCHAS_120020	70941672	2e-162	576	1e-120	438
PCHAS_122980	83273869	1e-131	474	7e-97	358
PCHAS_104080	68061841	2e-130	470	2e-99	367
PCHAS_070890	156099041	7e-56	222	2e-42	178
PCHAS_082270	124506978	6e-82	309	9e-58	229
PCHAS_142390	68076317	0	661	3e-147	526
PCHAS_090990	82539868	5e-44	181	2e-30	136
PCHAS_103920	68070919	2e-66	256	2e-48	196
PCHAS_093050	82597034	2e-81	306	1e-59	234
PCHAS_082220	68072775	3e-122	442	7e-94	347
PCHAS_142040	82793181	0	712	1e-152	545
PCHAS_111900	70935018	0	811	8e-140	503
PCHAS_083430	296005307	3e-73	279	3e-57	226
PCHAS_092280	70942643	1e-94	352	1e-73	283
PCHAS_114050	156101481	2e-31	137	2e-22	107
PCHAS_112610	68071899	6e-90	335	1e-67	261
PCHAS_124360	82596583	6e-16	88	0.011	43.1
PCHAS_042060	82915101	0	706	3e-163	579
PCHAS_135470	70948895	2e-53	214	1e-38	164
PCHAS_123740	68062305	1e-58	230	2e-42	175
PCHAS_142840	70949637	0	777	2e-166	589
PCHAS_081690	82794326	4e-74	282	2e-44	184
PCHAS_010760	70951123	2e-56	222	9e-42	173
PCHAS_050770	9801272	5e-133	478	3e-103	379
PCHAS_101130	70952717	2e-146	523	5e-112	409
PCHAS_082610	70941315	1e-114	417	3e-88	329
PCHAS_112110	70953696	0	651	2e-143	514
PCHAS_080430	83315279	1e-66	256	1e-46	189
PCHAS_030270	83317857	1e-148	531	6e-116	422
PCHAS_061820	68071409	2e-106	389	2e-81	306
PCHAS_090250	68063989	2e-66	256	1e-52	209
PCHAS_092290	221056272	3e-50	201	7e-39	162
PCHAS_050590	70951082	0	639	1e-147	527
PCHAS_142860	156103035	9e-30	134	2e-23	113
PCHAS_113380	124513870	0	1521	2e-174	620
PCHAS_104050	82915514	5e-138	494	1e-106	390
PCHAS_110010	70946774	0	746	4e-170	602
PCHAS_011520	70950029	1e-150	537	1e-107	394
PCHAS_110020	70916098	3e-110	403	1e-83	314
PCHAS_011330	70945328	0	759	5e-170	604
PCHAS_010640	82595979	0	772	4e-171	605
PCHAS_010630	221058192	0	733	5e-173	612
PCHAS_114180	83317357	0	1390	8e-168	596
PCHAS_114130	70915475	2e-55	219	1e-40	169
PCHAS_114120	80751129	3e-85	318	6e-67	257
PCHAS_091680	68067369	3e-47	190	1e-28	128
PCHAS_091880	82704867	1e-120	437	4e-89	333
PCHAS_021380	82793945	5e-100	369	2e-83	314
PCHAS_010020	82915344	1e-80	305	1e-65	255
PCHAS_021340	70947622	6e-128	462	7e-102	375
PCHAS_121790	68072321	0	707	6e-150	536
PCHAS_051480	70950868	4e-174	615	3e-136	489
PCHAS_051500	11036769	2e-144	516	8e-110	401
PCHAS_134420	70927529	8e-78	294	2e-59	233
PCHAS_113550	68066388	7e-142	507	2e-109	399
PCHAS_135550	68069471	0	709	3e-159	566
PCHAS_146290	68073765	7e-153	545	8e-115	419
PCHAS_080790	68067397	3e-119	432	4e-87	325
PCHAS_112230	82706071	0	698	3e-159	566
PCHAS_135100	83286165	0	793	8e-154	548
PCHAS_041430	82597015	0	644	2e-146	524
PCHAS_090330	221055842	8e-31	137	4e-25	118
PCHAS_145180	70954359	1e-99	366	5e-75	284
PCHAS_031690	70951021	3e-179	632	8e-128	461
PCHAS_031650	68071355	8e-95	351	3e-70	269
PCHAS_146020	82793716	5e-54	215	4e-40	169
PCHAS_102190	83282183	7e-143	511	1e-107	394
PCHAS_136710	68070815	1e-156	557	2e-117	426
PCHAS_136770	70954421	3e-156	556	9e-120	435
PCHAS_146720	70942861	0	771	4e-160	571
PCHAS_102820	70933846	6e-178	628	7e-139	498
PCHAS_130110	70931396	0	650	7e-139	499
PCHAS_112570	70946017	1e-118	430	2e-96	356
PCHAS_112560	70927689	3e-102	376	5e-79	298
PCHAS_140200	70944741	5e-109	399	4e-77	293
PCHAS_070080	70946571	0	713	6e-161	571
PCHAS_070090	70948283	7e-83	312	3e-65	253
PCHAS_030660	4730986	5e-107	392	3e-81	306
PCHAS_145620	68006048	5e-94	348	2e-71	273
PCHAS_061320	70939480	9e-114	414	1e-86	323
PCHAS_102320	70946106	9e-155	551	1e-117	427
PCHAS_060390	82595135	2e-53	212	1e-35	153
PCHAS_102560	83273520	4e-102	374	3e-78	295
PCHAS_132480	82596296	0	793	9e-146	522
PCHAS_041000	82595221	7e-107	392	5e-80	303
PCHAS_092440	82596908	1e-92	343	9e-72	273
PCHAS_141500	82540741	8e-117	425	9e-89	332
PCHAS_141290	221060903	2e-15	84.7	2e-08	61.1
PCHAS_060760	70941175	3e-48	195	3e-37	158
PCHAS_111910	82540329	2e-172	611	7e-127	459
PCHAS_031160	83315798	1e-170	604	1e-131	473
PCHAS_111120	221057119	4e-71	271	1e-55	220
PCHAS_111190	156095590	4e-132	475	5e-104	381
PCHAS_082350	296005229	1e-159	567	6e-127	458
PCHAS_082970	124507119	1e-08	63.8	1e-06	56.9
PCHAS_031470	258596923	8e-84	315	7e-69	265
PCHAS_100560	82596263	0	762	2e-166	590
PCHAS_030570	70934766	2e-88	329	2e-67	258
PCHAS_030540	68061507	4e-92	341	2e-72	275
PCHAS_136370	83314517	6e-118	427	2e-89	332
PCHAS_136380	70945110	1e-104	384	4e-82	309
PCHAS_113630	83315086	2e-81	307	2e-54	217
PCHAS_051210	68067455	1e-173	613	1e-133	481
PCHAS_103630	82705718	4e-142	508	1e-110	403
PCHAS_030370	70930470	5e-124	449	3e-96	357
PCHAS_052370	82705777	6e-106	387	1e-80	303
PCHAS_000410	70942756	0	749	2e-157	560
PCHAS_041960	70932008	0	749	1e-163	581
PCHAS_137010	70950769	0	693	2e-156	557
PCHAS_050080	70948208	2e-178	629	1e-140	504
PCHAS_060170	82915101	0	768	6e-178	628
PCHAS_123590	70939135	2e-97	359	6e-75	284
PCHAS_071760	82793460	4e-55	217	2e-42	174
PCHAS_010560	68067333	2e-108	396	1e-84	316
PCHAS_145590	68073817	0	739	9e-165	584
PCHAS_011250	70947998	0	771	4e-164	584
PCHAS_124130	82539376	3e-130	470	5e-96	356
PCHAS_041350	70915483	1e-34	153	7e-23	113
PCHAS_041920	68063833	1e-134	484	4e-97	358
PCHAS_051350	83285913	0	774	3e-175	620
PCHAS_081990	70937555	7e-95	353	3e-68	264
PCHAS_135310	68074445	4e-117	425	3e-89	333
PCHAS_100830	82539986	0	1007	1e-165	588
PCHAS_083480	68074863	6e-119	431	5e-89	332
PCHAS_140080	31711539	0	641	1e-137	494
PCHAS_124050	82753024	0	745	4e-147	526
PCHAS_100880	83286480	9e-116	421	4e-86	322
PCHAS_112670	68065208	0	704	5e-153	545
PCHAS_122070	70951423	5e-92	341	6e-68	261
PCHAS_082550	82594919	2e-174	616	3e-130	470
PCHAS_132840	70944462	0	715	8e-155	551
PCHAS_071620	70918521	3e-32	140	2e-22	107
PCHAS_130800	83314730	5e-129	465	3e-96	356
PCHAS_030680	83285881	3e-83	312	2e-63	246
PCHAS_052500	31711520	2e-34	149	2e-24	116
PCHAS_050790	9801275	0	771	1e-161	574
PCHAS_062140	70924288	5e-102	377	2e-74	285
PCHAS_101760	68065138	2e-165	586	9e-126	454
PCHAS_083070	70953259	0	682	3e-153	545
PCHAS_020990	70942672	0	661	4e-153	545
PCHAS_000420	70939999	5e-145	519	1e-103	381
PCHAS_113420	82914946	4e-78	295	4e-61	238
PCHAS_140990	68074947	2e-68	263	3e-51	206
PCHAS_134400	83273509	9e-159	565	2e-112	411
PCHAS_133300	83032635	0	720	1e-160	570
PCHAS_060860	68000594	6e-71	271	1e-54	217
PCHAS_010430	82538995	7e-46	187	2e-34	148
PCHAS_051170	70931863	5e-41	170	9e-29	128
PCHAS_062190	83285862	6e-54	213	6e-40	166
PCHAS_124370	82596585	1e-139	500	7e-111	404
PCHAS_073090	68064111	6e-100	368	5e-74	282
PCHAS_052400	68061561	4e-39	166	2e-29	133
PCHAS_144340	68064773	0	697	1e-157	560
PCHAS_100870	68073645	0	783	3e-177	625
PCHAS_140110	70940633	1e-149	534	5e-117	425
PCHAS_092230	70943818	7e-101	371	2e-78	296
PCHAS_111550	68072507	0	1496	3e-168	598
PCHAS_100080	82793945	1e-86	324	9e-72	275
PCHAS_060350	82594871	1e-139	501	6e-107	392
PCHAS_041780	82705700	8e-75	284	4e-56	221
PCHAS_073210	70949652	2e-146	523	3e-114	416
PCHAS_133620	83285874	7e-99	365	2e-61	240
PCHAS_082170	70947097	7e-134	481	1e-104	383
PCHAS_062120	70942555	8e-110	401	2e-77	293
PCHAS_123530	124506319	7e-78	296	1e-59	236
PCHAS_021190	70951542	0	653	1e-139	502
PCHAS_144810	82595064	0	757	2e-167	593
PCHAS_102280	68071911	3e-43	178	8e-33	143
PCHAS_062130	124511978	1e-180	637	2e-143	513
PCHAS_060770	70946116	8e-111	405	6e-87	326
PCHAS_130820	82596114	8e-27	125	4e-09	66.9
PCHAS_100040	70949669	3e-161	573	2e-129	466
PCHAS_130020	70932696	3e-104	383	7e-84	315
PCHAS_112930	82706120	0	663	3e-148	529
PCHAS_141880	296005393	6e-73	279	2e-50	204
PCHAS_135760	68072561	0	746	3e-150	536
PCHAS_142640	83317478	2e-116	425	1e-60	239
PCHAS_081700	68068507	4e-116	422	9e-93	344
PCHAS_051810	82540602	3e-145	519	9e-113	410
PCHAS_135040	70953292	9e-166	588	2e-127	461
PCHAS_041370	82593968	1e-176	623	1e-137	493
PCHAS_100350	70949415	2e-133	481	1e-104	385
PCHAS_061770	82595101	9e-96	353	1e-74	283
PCHAS_144940	70935190	2e-146	525	3e-110	404
PCHAS_020490	156095051	6e-138	494	9e-113	410
PCHAS_142610	70935578	7e-86	322	3e-67	260
PCHAS_041930	68006034	3e-62	242	5e-47	192
PCHAS_124020	70949759	0	695	3e-150	537
PCHAS_143460	68075773	1e-47	194	8e-32	140
PCHAS_111080	70949556	3e-81	306	2e-59	233
PCHAS_091250	67937446	1e-141	507	7e-113	411
PCHAS_081790	68069475	3e-137	492	2e-105	386
PCHAS_050530	258597074	0	689	5e-155	552
PCHAS_134080	68075533	1e-47	193	1e-34	150
PCHAS_113080	70947030	1e-136	491	1e-102	378
PCHAS_050420	68073257	2e-90	335	1e-69	266
PCHAS_041420	68076429	1e-159	567	1e-124	450
PCHAS_093650	68070627	0	691	8e-162	574
PCHAS_051330	68068215	0	1039	4e-119	433
PCHAS_144860	221061639	4e-26	120	7e-18	92.9
PCHAS_073180	70949669	6e-116	422	6e-94	349
PCHAS_093740	70933569	3e-86	323	5e-66	256
PCHAS_112750	70951863	4e-53	212	4e-39	165
PCHAS_083750	70944061	0	684	1e-157	560
PCHAS_102220	156102096	1e-57	226	1e-42	175
PCHAS_101980	68076105	3e-95	352	4e-67	258
PCHAS_104270	17129529	8e-39	164	5e-33	145
PCHAS_102200	68068519	1e-178	630	3e-134	483
PCHAS_121920	68065980	9e-80	300	2e-60	235
PCHAS_093120	68060930	0	761	1e-161	575
PCHAS_141800	68063377	2e-80	302	9e-61	237
PCHAS_093720	70938780	6e-150	535	2e-108	397
PCHAS_110040	31711553	0	733	6e-171	605
PCHAS_010220	83285998	0	814	1e-174	617
PCHAS_113390	68069025	0	928	7e-111	407
PCHAS_122430	82793539	0	778	7e-167	591
PCHAS_102100	70954471	7e-148	529	1e-115	422
PCHAS_140040	70948859	3e-154	549	9e-116	421
PCHAS_072200	70953373	2e-52	209	4e-39	164
PCHAS_072160	82704449	2e-97	362	5e-72	277
PCHAS_120560	83317399	2e-118	430	8e-80	302
PCHAS_120970	68065021	2e-143	514	7e-115	418
PCHAS_051610	70946591	5e-28	128	9e-21	104
PCHAS_071840	68075691	2e-168	596	2e-131	473
PCHAS_000880	68072415	1e-116	424	9e-85	319
PCHAS_072040	156097867	0	699	2e-156	556
PCHAS_112530	68065035	8e-36	154	4e-26	121
PCHAS_134370	70951307	0	662	5e-141	505
PCHAS_000270	70949247	3e-77	293	3e-59	233
PCHAS_071410	83315845	3e-76	289	9e-58	227
PCHAS_146830	31711522	1e-26	123	3e-19	98.7
PCHAS_110160	82540725	2e-119	433	7e-78	295
PCHAS_143770	82752449	0	702	5e-152	542
PCHAS_134190	82753238	0	668	2e-149	533
PCHAS_137070	82794306	1e-101	374	1e-84	318
PCHAS_121010	221055219	3e-94	349	2e-73	279
PCHAS_050890	82594344	0	776	2e-161	573
PCHAS_000800	70943518	1e-168	597	9e-137	491
PCHAS_143090	82596941	0	719	4e-160	568
PCHAS_090870	156098418	3e-26	120	5e-19	96.6
PCHAS_050670	70945413	0	691	2e-151	540
PCHAS_072540	156097983	3e-29	132	2e-22	109
PCHAS_060060	70940764	0	756	7e-169	598
PCHAS_146590	124807032	2e-88	330	3e-62	242
PCHAS_082560	82594921	1e-121	442	6e-82	310
PCHAS_091510	68067743	8e-167	591	4e-132	475
PCHAS_050430	70943753	3e-136	490	4e-103	379
PCHAS_146700	83273676	0	653	5e-130	469
PCHAS_102830	68071445	9e-62	240	1e-48	195
PCHAS_120860	70952098	0	653	3e-147	527
PCHAS_092430	68072207	2e-90	337	2e-70	270
PCHAS_123160	124506243	5e-86	321	7e-68	261
PCHAS_093790	31711554	8e-23	110	1e-15	87
PCHAS_131140	83273607	7e-138	495	1e-108	397
PCHAS_135370	83286099	4e-119	433	3e-86	323
PCHAS_062110	296004879	2e-38	161	2e-28	127
PCHAS_123770	83315424	1e-115	420	4e-91	338
PCHAS_143230	221061305	3e-84	315	9e-69	263
PCHAS_011340	70950192	1e-57	228	1e-38	165
PCHAS_135990	68067133	0	803	7e-160	569
PCHAS_071980	296005054	2e-119	434	7e-93	345
PCHAS_062460	82752571	2e-38	162	5e-29	130
PCHAS_140050	31711539	0	660	2e-153	547
PCHAS_091530	82541538	5e-121	439	7e-94	348
PCHAS_083500	70952204	1e-144	517	2e-107	393
PCHAS_141210	83315304	3e-106	388	3e-81	305
PCHAS_144220	70943231	1e-161	574	2e-126	456
PCHAS_090650	82596656	0	654	3e-134	483
PCHAS_091690	70936529	2e-63	246	8e-43	177
PCHAS_092600	70950156	4e-115	419	6e-85	318
PCHAS_144730	82539122	3e-145	519	6e-117	424
PCHAS_091170	258549114	8e-116	422	2e-100	370
PCHAS_143700	258549159	0.009	42.6	1.4	35.1
PCHAS_131130	83273605	5e-158	561	8e-120	434
PCHAS_083610	68066442	2e-140	503	7e-107	391
PCHAS_132680	83282402	1e-124	450	3e-93	345
PCHAS_020380	70944654	5e-140	501	5e-111	404
PCHAS_140710	70930505	5e-149	532	4e-110	403
PCHAS_060890	82704932	4e-49	197	1e-37	158
PCHAS_133080	70943185	4e-114	416	5e-93	345
PCHAS_134180	68065688	1e-166	590	1e-130	470
PCHAS_133090	70946825	1e-152	544	9e-120	434
PCHAS_111090	70949554	1e-113	413	6e-86	321
PCHAS_134660	82915319	0	815	5e-175	619
PCHAS_083220	70921813	1e-113	416	3e-85	321
PCHAS_041730	68077077	6e-147	525	2e-107	393
PCHAS_073200	70942693	0	696	3e-152	543
PCHAS_011540	70950525	0	749	2e-173	613
PCHAS_090850	70944898	0	701	4e-152	543
PCHAS_073080	70946887	1e-68	265	1e-49	202
PCHAS_010510	82595353	1e-135	487	3e-96	356
PCHAS_083400	70952964	3e-112	409	8e-83	311
PCHAS_103400	68076609	0	730	2e-166	590
PCHAS_093370	82595917	0	728	2e-158	563
PCHAS_110540	82596848	3e-134	482	2e-101	373
PCHAS_136920	70942934	0	758	8e-160	568
PCHAS_031760	124801431	1e-155	554	6e-121	439
PCHAS_100090	70948147	0	665	1e-151	541
PCHAS_040750	83282435	4e-133	479	2e-86	324
PCHAS_061300	68067018	6e-121	438	4e-92	342
PCHAS_051180	258549085	1e-161	574	3e-131	473
PCHAS_140340	68075839	6e-86	320	2e-64	248
PCHAS_142320	82915262	1e-63	246	4e-47	191
PCHAS_102370	70941277	1e-112	411	7e-85	318
PCHAS_050830	68061407	0	700	8e-145	518
PCHAS_110490	70953877	1e-151	541	3e-110	403
PCHAS_041220	70952021	4e-161	573	2e-123	448
PCHAS_080130	70946655	2e-81	306	1e-57	227
PCHAS_112260	68074095	3e-129	465	3e-101	372
PCHAS_110440	83286212	0	2323	1e-108	400
PCHAS_102020	82705796	2e-122	443	6e-98	362
PCHAS_122220	68065089	0	765	4e-168	595
PCHAS_090810	221055952	2e-72	276	4e-53	212
PCHAS_132900	68071493	5e-87	324	2e-65	252
PCHAS_133820	156099640	6e-66	254	4e-52	208
PCHAS_103390	258597650	1e-155	554	5e-124	448
PCHAS_031360	70938870	2e-122	443	4e-93	346
PCHAS_113460	156101355	2e-109	399	2e-85	319
PCHAS_050190	70949799	2e-93	345	9e-72	273
PCHAS_060320	156101614	5e-137	491	3e-108	396
PCHAS_140360	68075835	3e-128	462	2e-98	363
PCHAS_060570	70933759	0	671	2e-150	537
PCHAS_132850	82540103	1e-121	440	2e-92	343
PCHAS_093470	68064813	1e-112	410	3e-85	319
PCHAS_092680	70940321	0	644	1e-143	514
PCHAS_031500	82914726	2e-86	324	1e-62	244
PCHAS_061340	70941417	6e-91	338	2e-69	266
PCHAS_061780	156093586	2e-119	433	1e-95	353
PCHAS_021130	83032922	0	781	2e-173	614
PCHAS_031700	70926445	2e-160	571	6e-116	423
PCHAS_021360	70941513	2e-119	434	3e-99	367
PCHAS_092890	70925355	6e-98	363	4e-73	281
PCHAS_110510	221057243	4e-55	217	3e-43	178
PCHAS_031330	70942372	0	743	5e-158	563
PCHAS_090490	221055876	5e-87	324	2e-68	262
PCHAS_050780	258597095	1e-28	129	2e-21	105
PCHAS_131250	68061447	1e-77	294	8e-59	230
PCHAS_112660	68068021	2e-149	534	2e-108	397
PCHAS_142920	296004985	2e-34	149	3e-26	121
PCHAS_124420	221056763	1e-112	411	5e-92	342
PCHAS_124480	70942715	7e-22	107	1e-13	79
PCHAS_123250	82540653	0	765	9e-162	575
PCHAS_141580	68064903	4e-113	412	4e-82	308
PCHAS_130280	70938747	9e-157	560	6e-127	461
PCHAS_130310	31711535	2e-169	599	1e-133	481
PCHAS_135840	68076185	0	743	4e-156	556
PCHAS_031620	70941481	4e-69	265	3e-52	209
PCHAS_010380	82595798	0	872	8e-179	632
PCHAS_145460	70943319	4e-113	412	8e-90	334
PCHAS_092050	70947410	5e-86	321	4e-64	248
PCHAS_030950	258537826	2e-76	289	1e-56	223
PCHAS_031000	70940662	6e-149	531	2e-110	403
PCHAS_093560	70942741	5e-141	506	2e-109	401
PCHAS_093580	68071139	0	660	3e-144	516
PCHAS_011440	70946328	1e-140	504	2e-110	403
PCHAS_011480	70926149	0	653	8e-147	526
PCHAS_134740	82752821	5e-143	511	4e-111	405
PCHAS_050300	70942048	2e-160	571	6e-118	429
PCHAS_051110	82704655	0	663	2e-148	530
PCHAS_051040	70923847	2e-59	234	9e-45	185
PCHAS_145840	68074955	6e-91	337	3e-71	271
PCHAS_145760	83032949	0	705	5e-152	542
PCHAS_090040	31711520	5e-30	135	7e-21	104
PCHAS_001090	70943167	0	653	2e-145	520
PCHAS_001060	70944923	0	741	2e-164	583
PCHAS_031380	68074465	4e-100	371	4e-77	294
PCHAS_060220	82793945	9e-77	292	1e-65	254
PCHAS_060270	68074537	2e-124	450	4e-92	342
PCHAS_144170	70951852	0	651	3e-138	496
PCHAS_144150	258597505	3e-107	392	1e-83	314
PCHAS_061580	70933365	3e-61	239	7e-46	188
PCHAS_061520	82595244	0	780	3e-166	589
PCHAS_120790	83033127	4e-165	585	3e-130	469
PCHAS_120750	68069373	0	788	2e-169	600
PCHAS_040040	31711545	1e-157	561	3e-116	422
PCHAS_081380	296005199	3e-71	273	2e-54	217
PCHAS_081330	70946709	0	732	3e-160	569
PCHAS_071000	68075425	0	780	7e-172	608
PCHAS_080950	83273757	2e-79	300	3e-51	206
PCHAS_050640	68067169	2e-129	466	2e-100	370
PCHAS_050650	221053979	0	753	2e-173	614
PCHAS_110650	70953919	1e-144	519	1e-110	405
PCHAS_071310	82596438	0	756	1e-169	600
PCHAS_010890	68068971	0	681	1e-148	530
PCHAS_072950	68066138	2e-65	252	2e-50	202
PCHAS_070450	83314750	0	692	2e-133	480
PCHAS_103140	68062034	0	758	1e-172	610
PCHAS_020470	221052320	7e-117	424	5e-88	327
PCHAS_091830	221056172	1e-90	338	9e-67	258
PCHAS_062340	83273431	0	848	1e-179	634
PCHAS_062370	70948993	0	648	5e-133	479
PCHAS_070540	82596933	5e-168	596	1e-119	435
PCHAS_070550	221056624	4e-106	389	7e-83	312
PCHAS_111500	83286620	4e-55	217	4e-43	176
PCHAS_090050	68063385	2e-54	218	1e-47	195
PCHAS_100730	70952851	0	722	5e-162	575
PCHAS_080040	31711555	1e-137	495	3e-109	400
PCHAS_135650	68073533	5e-137	491	8e-109	398
PCHAS_041590	68067000	0	773	2e-173	613
PCHAS_041570	68069099	0	740	1e-164	584
PCHAS_142440	70951986	0	779	4e-160	569
PCHAS_143940	70946750	2e-146	523	2e-114	416
PCHAS_103810	124808070	6e-99	365	5e-76	289
PCHAS_080480	70948959	7e-156	556	7e-120	436
PCHAS_133990	258597943	3e-93	347	2e-67	261
PCHAS_110810	70952901	8e-174	614	1e-134	484
PCHAS_123880	68069655	3e-152	542	1e-120	437
PCHAS_124560	156095236	7e-104	382	4e-84	315
PCHAS_083360	70942682	1e-89	335	2e-67	261
PCHAS_083350	82538743	0	754	1e-170	604
PCHAS_083330	83317521	2e-102	376	3e-80	302
PCHAS_113810	82793582	4e-154	549	4e-116	422
PCHAS_101020	82595939	3e-94	349	1e-61	241
PCHAS_114640	70947081	8e-126	455	2e-102	377
PCHAS_100150	70946757	0	741	6e-163	579
PCHAS_112790	82753389	8e-124	448	9e-81	304
PCHAS_020330	70950063	2e-175	619	9e-124	448
PCHAS_123460	70945031	2e-83	313	3e-63	245
PCHAS_123420	70951899	3e-57	226	2e-43	180
PCHAS_050150	83282606	3e-116	423	4e-88	329
PCHAS_050130	70941820	2e-115	420	2e-87	327
PCHAS_072440	82593904	0	704	3e-150	537
PCHAS_072490	68074743	0	641	2e-142	509
PCHAS_060490	82793674	6e-159	566	4e-119	433
PCHAS_060500	124805478	3e-113	412	5e-90	334
PCHAS_060440	82596903	9e-124	447	1e-95	353
PCHAS_130570	68076687	0	674	9e-149	531
PCHAS_131990	68065648	6e-143	511	5e-101	371
PCHAS_092990	82793351	2e-180	636	3e-138	496
PCHAS_131440	124809612	6e-82	307	5e-61	237
PCHAS_131420	82752717	3e-47	192	2e-34	149
PCHAS_114430	82540387	8e-170	601	6e-126	455
PCHAS_061980	68069013	6e-165	584	1e-124	450
PCHAS_061970	296004873	4e-49	198	5e-39	164
PCHAS_133470	68065280	3e-112	409	3e-88	329
PCHAS_000670	70943251	0	688	5e-153	545
PCHAS_000530	70951363	2e-171	606	2e-134	483
PCHAS_142590	68071737	4e-122	441	4e-95	351
PCHAS_110860	83317637	2e-56	223	5e-42	174
PCHAS_141110	70929972	1e-83	314	3e-66	256
PCHAS_136650	83315544	1e-85	321	2e-66	256
PCHAS_135970	68065125	7e-146	521	7e-115	418
PCHAS_051510	82541762	2e-141	506	1e-108	397
PCHAS_040050	70949346	0	657	5e-143	512
PCHAS_052380	68068181	5e-73	278	2e-56	222
PCHAS_021090	82915286	4e-74	281	9e-55	217
PCHAS_103880	82595530	1e-85	319	6e-65	250
PCHAS_000370	31711541	8e-159	564	7e-124	448
PCHAS_060400	82595137	6e-47	190	7e-36	153
PCHAS_133780	258549238	5e-32	141	2e-22	109
PCHAS_081820	68069493	8e-142	508	3e-96	356
PCHAS_114140	82594451	9e-88	327	1e-66	256
PCHAS_060150	70952733	9e-168	594	9e-133	477
PCHAS_123240	221057017	2e-97	359	9e-77	290
PCHAS_011000	83317258	3e-48	194	7e-35	149
PCHAS_083620	296005317	4e-41	170	8e-31	135
PCHAS_120060	70927770	4e-162	575	2e-122	443
PCHAS_145870	81177584	0	744	7e-159	564
PCHAS_131870	68076503	2e-128	462	1e-98	363
PCHAS_041150	82541101	4e-90	334	1e-68	263
PCHAS_020040	82704638	2e-159	568	2e-117	427
PCHAS_100480	70948534	1e-57	227	3e-45	186
PCHAS_142540	68072945	3e-102	375	5e-79	297
PCHAS_092300	70951924	5e-140	502	3e-110	403
PCHAS_133130	70944142	5e-99	366	5e-78	296
PCHAS_146250	124806883	4e-53	212	5e-42	175
PCHAS_132760	83273790	4e-110	401	5e-85	317
PCHAS_111690	70943309	3e-128	462	2e-98	363
PCHAS_100670	83286308	0	671	2e-118	430
PCHAS_136200	68072651	0	652	1e-131	474
PCHAS_141400	68067195	4e-150	535	1e-118	430
PCHAS_051780	68076707	7e-143	511	4e-112	408
PCHAS_041560	70945503	2e-170	604	2e-131	474
PCHAS_092770	82594836	7e-157	558	2e-120	437
PCHAS_010260	70951502	0	760	2e-168	597
PCHAS_100030	70929833	0	646	4e-139	499
PCHAS_040640	70954200	1e-156	557	6e-121	438
PCHAS_123790	68070405	2e-110	402	2e-85	319
PCHAS_000160	70946252	6e-133	478	1e-104	384
PCHAS_132290	83033174	6e-144	515	2e-111	407
PCHAS_145900	82915200	6e-42	173	6e-31	136
PCHAS_112680	156101201	0	736	3e-160	569
PCHAS_131580	82594671	6e-173	611	5e-134	481
PCHAS_051310	82754000	0	746	3e-168	596
PCHAS_060780	82540156	5e-120	434	3e-94	349
PCHAS_102030	70950764	0	680	1e-154	550
PCHAS_112270	156101121	7e-78	294	6e-60	235
PCHAS_030990	221053107	1e-31	142	8e-27	126
PCHAS_134750	82752819	5e-111	405	1e-77	294
PCHAS_136110	83315694	0	696	5e-153	545
PCHAS_122540	296004949	3e-81	306	4e-59	233
PCHAS_120230	82753927	7e-142	507	2e-111	406
PCHAS_114370	221057392	9e-96	354	1e-78	297
PCHAS_090920	70944895	5e-129	465	6e-92	342
PCHAS_081430	68074715	1e-80	303	1e-63	246
PCHAS_052320	68071943	6e-91	337	3e-65	252
PCHAS_100100	70950858	8e-78	295	2e-66	257
PCHAS_133060	70943185	0	656	1e-147	527
PCHAS_133960	68075177	2e-57	227	3e-38	163
PCHAS_130990	82594428	1e-137	494	2e-103	381
PCHAS_103610	82794611	0	757	4e-173	612
PCHAS_133840	70951793	0	693	3e-148	529
PCHAS_051870	258597153	2e-162	576	4e-128	462
PCHAS_011060	296004646	4e-32	140	3e-20	100
PCHAS_093250	258597357	4e-68	262	7e-56	222
PCHAS_142350	83315517	1e-154	550	3e-119	432
PCHAS_083040	82595163	3e-124	451	6e-79	300
PCHAS_144180	70951856	4e-62	241	8e-48	193
PCHAS_020510	70953723	7e-63	245	1e-45	188
PCHAS_010570	82794319	1e-69	267	2e-52	209
PCHAS_091670	68067367	6e-145	520	5e-110	404
PCHAS_001120	70929833	3e-160	569	5e-122	442
PCHAS_113710	82913449	4e-90	334	1e-68	263
PCHAS_011200	82594034	3e-23	111	1e-16	88.7
PCHAS_041600	82793222	0	812	1e-174	618
PCHAS_061000	83282128	6e-111	404	3e-81	306
PCHAS_143840	68062328	1e-41	173	1e-31	139
PCHAS_071820	68067430	3e-78	295	2e-59	233
PCHAS_072650	82539832	2e-118	430	2e-90	336
PCHAS_102130	83282169	0	738	4e-161	573
PCHAS_120940	70935213	3e-67	258	4e-50	201
PCHAS_031060	82541346	5e-110	402	1e-67	261
PCHAS_071780	70952890	1e-156	557	2e-117	426
PCHAS_061030	68525554	4e-137	492	5e-65	253
PCHAS_040180	14578287	7e-175	618	4e-132	476
PCHAS_000350	70944133	9e-135	484	7e-109	398
PCHAS_080590	70951253	2e-142	510	2e-112	409
PCHAS_090070	68066958	1e-51	207	1e-39	166
PCHAS_060120	70936555	1e-171	608	1e-124	452
PCHAS_130070	70940255	4e-177	626	3e-140	504
PCHAS_142670	83273885	2e-118	429	8e-92	340
PCHAS_010930	68064097	7e-174	615	6e-119	432
PCHAS_092910	82704716	9e-139	498	3e-90	337
PCHAS_122390	68075529	2e-131	473	2e-104	383
PCHAS_135380	70953931	6e-90	335	3e-67	259
PCHAS_114650	31711520	2e-42	176	2e-30	136
PCHAS_146550	70940427	0	786	6e-177	624
PCHAS_120380	82794379	0	703	1e-152	544
PCHAS_070020	70950029	1e-166	591	2e-124	450
PCHAS_070740	82539958	0	642	1e-138	497
PCHAS_091370	70938705	3e-87	327	2e-62	244
PCHAS_030030	70944133	0	737	6e-165	584
PCHAS_051660	70945292	0	797	3e-175	619
PCHAS_111440	68059486	5e-73	278	6e-54	214
PCHAS_030280	70944242	6e-82	309	6e-60	236
PCHAS_145800	68076841	1e-58	230	3e-44	183
PCHAS_072150	82704451	2e-119	433	6e-92	341
PCHAS_120470	68068421	1e-113	414	3e-79	299
PCHAS_145420	68067114	2e-88	330	2e-64	251
PCHAS_092520	70948108	6e-172	608	1e-133	480
PCHAS_146430	70918492	7e-114	415	2e-87	327
PCHAS_041460	68076439	4e-139	499	8e-104	381
PCHAS_073220	70948596	8e-76	288	7e-57	225
PCHAS_122010	82594523	0	703	1e-155	553
PCHAS_051150	70952012	1e-109	401	7e-87	326
PCHAS_100550	68073121	8e-96	354	3e-72	276
PCHAS_132540	82704563	0	663	3e-150	536
PCHAS_114620	68065222	9e-37	159	2e-27	128
PCHAS_122180	68075095	5e-150	535	5e-115	418
PCHAS_145040	70945346	1e-160	571	1e-121	442
PCHAS_110060	70954031	8e-102	375	3e-66	256
PCHAS_102550	156102162	1e-180	636	2e-139	499
PCHAS_113400	83033138	0	843	2e-171	609
PCHAS_112160	82705245	6e-166	589	6e-126	456
PCHAS_080520	70952632	0	698	2e-160	571
PCHAS_135330	68066060	0	769	3e-162	576
PCHAS_041180	68076159	6e-110	402	5e-81	305
PCHAS_146650	68067163	7e-151	537	8e-120	434
PCHAS_061510	82595242	0	726	1e-157	560
PCHAS_102260	82793546	2e-63	245	1e-46	189
PCHAS_021140	83032918	6e-154	549	5e-115	420
PCHAS_143220	156103101	2e-53	213	4e-42	175
PCHAS_103910	82705637	6e-180	635	2e-140	503
PCHAS_131170	70931882	4e-85	319	1e-63	247
PCHAS_080370	221051922	1e-35	152	8e-24	112
PCHAS_133240	221059153	1e-56	222	6e-43	176
PCHAS_001080	68531987	8e-105	385	1e-89	334
PCHAS_020340	70924981	3e-41	173	6e-33	145
PCHAS_144230	68065694	9e-59	231	5e-39	165
PCHAS_144140	68066398	6e-137	491	1e-105	387
PCHAS_134250	70921876	4e-125	453	6e-92	343
PCHAS_070990	68075427	1e-116	423	2e-86	323
PCHAS_144610	70953678	0	810	1e-176	625
PCHAS_082670	156097512	2e-91	339	4e-70	268
PCHAS_082860	296005265	1e-72	276	1e-55	219
PCHAS_060460	156101642	2e-82	309	3e-62	242
PCHAS_071870	70951715	1e-89	334	2e-67	260
PCHAS_133280	221059145	4e-35	152	2e-27	125
PCHAS_113070	68075151	1e-120	437	1e-90	337
PCHAS_146010	82539264	2e-172	610	2e-123	446
PCHAS_021050	70951582	0	788	6e-180	635
PCHAS_143330	83286403	5e-80	301	9e-61	237
PCHAS_134320	70937985	7e-91	338	1e-70	270
PCHAS_090460	258597223	0	642	5e-145	520
PCHAS_073000	82595995	3e-175	619	2e-140	504
PCHAS_070220	68073521	1e-129	467	1e-101	374
PCHAS_092630	70948004	0	638	9e-142	507
PCHAS_021350	70938383	2e-101	374	3e-81	307
PCHAS_071020	221056530	2e-87	326	4e-68	261
PCHAS_092560	70947516	0	640	2e-141	506
PCHAS_111310	83315332	1e-134	483	6e-106	388
PCHAS_040670	68064476	0	648	3e-142	509
PCHAS_146470	70936856	8e-80	301	1e-62	243
PCHAS_121860	124505069	4e-86	321	1e-64	250
PCHAS_080070	68071533	4e-11	70.9	3e-08	60.6
PCHAS_134310	70932994	0	671	2e-143	514
PCHAS_052470	70933650	2e-95	354	4e-73	280
PCHAS_080770	68071597	6e-149	531	9e-109	397
PCHAS_062080	70945908	4e-141	505	4e-114	415
PCHAS_103110	82539649	3e-87	325	2e-67	259
PCHAS_120040	70943032	0	660	2e-144	516
PCHAS_073010	156098135	9e-157	558	3e-122	443
PCHAS_114040	68063744	8e-84	313	2e-63	245
PCHAS_000740	70942364	0	637	1e-137	494
PCHAS_124060	221056837	9e-170	601	2e-139	501
PCHAS_112580	82541447	0	699	3e-150	536
PCHAS_110420	82594027	1e-98	364	4e-75	285
PCHAS_133360	68075509	6e-149	532	5e-118	430
PCHAS_030980	221053109	4e-146	522	2e-112	410
PCHAS_123430	70951897	4e-105	386	1e-81	307
PCHAS_081240	296005193	2e-119	434	1e-90	338
PCHAS_131590	258549214	2e-34	148	4e-24	113
PCHAS_050970	221054047	3e-66	259	6e-50	204
PCHAS_101030	221060026	6e-81	305	2e-58	230
PCHAS_092930	68063857	0	639	3e-132	476
PCHAS_081260	83317799	3e-108	396	1e-77	294
PCHAS_030910	68060447	2e-55	218	3e-42	173
PCHAS_080290	82540115	0	751	2e-162	577
PCHAS_140150	70932002	3e-90	337	7e-69	266
PCHAS_134820	83033104	0	766	1e-157	561
PCHAS_080870	70943862	0	726	1e-156	557
PCHAS_050070	70946517	0	700	2e-154	549
PCHAS_060530	82541649	0	805	1e-175	620
PCHAS_040390	156094057	6e-61	237	5e-43	177
PCHAS_124350	206584449	0	733	1e-167	593
PCHAS_091010	70948136	0	788	1e-174	617
PCHAS_090350	70951327	9e-116	421	8e-82	308
PCHAS_051000	82539250	6e-87	325	1e-61	240
PCHAS_124390	221056769	8e-106	388	2e-88	330
PCHAS_114380	156101545	5e-136	489	9e-109	398
PCHAS_010410	70946959	0	785	1e-175	620
PCHAS_060080	70946341	0	729	3e-119	435
PCHAS_081320	68073735	2e-123	446	1e-87	327
PCHAS_081540	83314459	0	1261	8e-152	543
PCHAS_071040	70936004	2e-80	303	2e-59	233
PCHAS_121990	70948964	7e-152	541	3e-114	415
PCHAS_092590	70943417	2e-134	483	2e-102	376
PCHAS_081400	221054520	1e-13	79.7	3e-06	54.8
PCHAS_040630	68071155	1e-88	329	8e-71	270
PCHAS_130300	70942875	2e-108	397	8e-85	318
PCHAS_062150	70934875	6e-177	626	5e-133	481
PCHAS_041120	68074405	0	708	1e-158	564
PCHAS_122330	70932026	0	705	4e-146	525
PCHAS_093320	83282318	2e-152	544	8e-117	425
PCHAS_123950	70934519	3e-179	633	5e-135	486
PCHAS_122420	70945775	2e-157	559	6e-124	448
PCHAS_082260	70941449	2e-164	583	6e-128	461
PCHAS_135280	83285976	4e-172	609	9e-123	445
PCHAS_040520	82596828	0	955	7e-145	520
PCHAS_124110	68073235	0	691	3e-158	562
PCHAS_083170	83317428	0	773	3e-167	593
PCHAS_072780	83315473	1e-58	229	2e-45	184
PCHAS_020450	82752325	2e-176	623	1e-138	497
PCHAS_121140	68066030	9e-139	497	7e-106	387
PCHAS_020200	70954053	3e-147	526	6e-116	421
PCHAS_141830	68058840	8e-105	384	9e-83	311
PCHAS_060470	221059798	2e-42	177	8e-32	142
PCHAS_080540	83032719	0	679	7e-154	548
PCHAS_092420	70953740	2e-121	439	2e-91	340
PCHAS_062280	70954240	3e-105	385	4e-73	278
PCHAS_145880	81177586	6e-123	445	7e-87	325
PCHAS_143510	82541675	3e-104	382	2e-77	293
PCHAS_010490	82596030	0	783	2e-166	591
PCHAS_081290	68061481	2e-70	270	9e-51	204
PCHAS_124440	68075227	4e-130	468	3e-103	379
PCHAS_020170	68075357	1e-139	500	1e-106	390
PCHAS_101470	82915171	5e-101	372	5e-75	286
PCHAS_112420	83285840	3e-135	486	3e-101	373
PCHAS_114300	68066140	8e-144	514	1e-112	410
PCHAS_144660	70919716	3e-92	344	3e-69	268
PCHAS_070520	70951823	9e-121	439	1e-91	342
PCHAS_092130	70952454	4e-86	322	2e-65	253
PCHAS_052140	258549099	9e-116	422	4e-85	320
PCHAS_092700	82753453	1e-124	451	2e-94	351
PCHAS_000150	70932696	3e-161	572	1e-124	450
PCHAS_081720	70946737	8e-77	291	9e-57	224
PCHAS_121480	82541393	4e-120	436	2e-92	344
PCHAS_093640	82793265	2e-127	459	9e-91	338
PCHAS_136250	296005498	4e-106	389	9e-84	315
PCHAS_114270	68065322	2e-107	394	3e-80	303
PCHAS_083080	70945455	7e-177	625	1e-134	484
PCHAS_092350	221056284	1e-173	614	2e-139	500
PCHAS_140720	82596023	1e-134	484	2e-98	363
PCHAS_080850	68069643	2e-168	596	7e-133	478
PCHAS_102810	68525507	7e-177	626	2e-60	240
PCHAS_071680	70944002	7e-165	584	2e-123	446
PCHAS_030110	70948834	0	726	7e-161	571
PCHAS_031710	82915128	0	703	3e-146	522
PCHAS_135480	70941936	8e-99	365	2e-67	261
PCHAS_132110	68076643	4e-60	234	4e-46	187
PCHAS_041910	156097076	4e-149	531	1e-119	433
PCHAS_052360	70953967	5e-96	355	4e-69	266
PCHAS_091630	82753224	2e-45	185	1e-30	135
PCHAS_070880	258597396	1e-74	285	2e-59	234
PCHAS_031210	70953546	0	774	4e-175	619
PCHAS_133400	221059121	2e-153	547	4e-129	466
PCHAS_102990	70925676	1e-82	311	7e-61	238
PCHAS_131720	82705452	5e-57	225	5e-42	174
PCHAS_082020	2766214	2e-165	586	4e-128	462
PCHAS_146440	70928122	2e-108	396	5e-81	304
PCHAS_051650	83314767	0	723	6e-157	558
PCHAS_060830	124805615	4e-44	182	1e-32	143
PCHAS_091540	70952195	4e-63	245	1e-44	183
PCHAS_030360	70942592	0	643	3e-136	490
PCHAS_111180	83317441	0	692	3e-138	497
PCHAS_103450	83032640	2e-157	560	5e-116	422
PCHAS_082150	68073391	2e-109	399	2e-84	316
PCHAS_140130	70936877	0	717	4e-153	545
PCHAS_081860	82793298	0	743	2e-163	580
PCHAS_100650	83286304	4e-94	348	2e-71	273
PCHAS_123110	82794507	2e-47	193	4e-36	155
PCHAS_041810	82914851	6e-145	518	2e-114	416
PCHAS_134690	296005438	2e-168	596	7e-139	498
PCHAS_135520	68067153	8e-178	628	7e-136	488
PCHAS_110830	70953031	0	707	7e-159	564
PCHAS_140380	68075831	1e-104	384	2e-77	294
PCHAS_146320	68067201	2e-91	340	4e-63	245
PCHAS_070490	156099127	4e-37	157	3e-27	124
PCHAS_050950	70932186	0	772	3e-169	599
PCHAS_072690	221053670	2e-124	449	8e-95	351
PCHAS_145920	124806752	8e-78	293	1e-59	233
PCHAS_072210	70953375	1e-30	135	2e-21	104
PCHAS_131080	83282383	2e-173	613	3e-133	479
PCHAS_092080	82705747	2e-165	586	3e-122	443
PCHAS_123910	82541655	8e-118	428	1e-86	324
PCHAS_141470	68058834	5e-78	294	7e-61	237
PCHAS_144550	83315528	0	795	8e-177	625
PCHAS_070390	70945432	1e-165	587	5e-119	432
PCHAS_031830	70939389	2e-54	220	6e-38	165
PCHAS_051290	70945424	5e-88	331	8e-69	267
PCHAS_060190	82595168	4e-66	256	3e-46	190
PCHAS_093110	221056404	9e-144	515	2e-103	381
PCHAS_101420	82704978	1e-168	599	1e-110	406
PCHAS_104180	70944030	0	769	5e-176	622
PCHAS_113170	70948785	0	648	2e-139	500
PCHAS_083580	82595014	8e-178	628	9e-140	502
PCHAS_062270	68075583	1e-132	477	1e-103	380
PCHAS_030850	221053137	5e-132	475	4e-107	392
PCHAS_101820	82793176	2e-46	189	4e-32	141
PCHAS_113010	70948629	0	653	5e-134	483
PCHAS_120550	83317397	3e-116	422	4e-89	332
PCHAS_141000	83316088	0	676	1e-153	547
PCHAS_113020	68061463	2e-123	447	1e-83	315
PCHAS_081130	70952429	2e-78	295	2e-62	242
PCHAS_146270	83286600	0	793	5e-179	631
PCHAS_000540	82915101	0	750	2e-172	610
PCHAS_060360	221059778	4e-25	117	4e-21	104
PCHAS_091720	221056150	1e-71	273	6e-56	221
PCHAS_112380	70942910	0	717	1e-151	540
PCHAS_114150	70945100	1e-107	393	7e-82	307
PCHAS_104160	70935886	0	798	1e-178	631
PCHAS_080310	68068443	0	1168	4e-128	464
PCHAS_000850	68062200	7e-10	68.4	1e-05	53.9
PCHAS_111230	82541421	3e-164	582	1e-124	450
PCHAS_143210	83282671	6e-58	227	5e-41	171
PCHAS_093810	70942206	2e-165	586	6e-130	468
PCHAS_103030	70944225	0	707	4e-151	540
PCHAS_112390	156101141	3e-75	287	1e-58	231
PCHAS_145540	82753368	0	795	4e-123	446
PCHAS_082210	81177671	0	790	1e-172	611
PCHAS_136020	41152704	6e-119	432	1e-89	334
PCHAS_091360	82705303	4e-70	268	1e-52	209
PCHAS_111370	296004538	4e-78	296	2e-62	243
PCHAS_000680	70932653	3e-173	612	3e-134	483
PCHAS_102530	70921558	2e-85	319	3e-63	245
PCHAS_122990	70941162	7e-120	434	5e-92	341
PCHAS_072420	70931627	0	641	4e-139	499
PCHAS_101740	156102002	3e-152	543	1e-112	412
PCHAS_080670	82704796	0	802	2e-179	634
PCHAS_050480	70948661	0	820	2e-179	633
PCHAS_144950	82541607	2e-143	514	4e-98	363
PCHAS_091210	70948742	1e-139	500	1e-110	403
PCHAS_140230	70949088	5e-104	382	9e-77	292
PCHAS_000360	70933700	0	690	6e-154	548
PCHAS_000920	70934372	5e-130	469	4e-104	382
PCHAS_132770	156100103	2e-75	286	2e-59	233
PCHAS_110350	70940651	7e-178	628	1e-135	488
PCHAS_132730	221059243	7e-31	136	5e-18	93.3
PCHAS_083260	156081752	7e-62	242	9e-45	184
PCHAS_040230	82539641	0	736	2e-157	560
PCHAS_132070	70940858	1e-109	401	8e-81	305
PCHAS_123870	296004586	3e-47	192	5e-34	148
PCHAS_103480	70929040	6e-47	192	4e-31	139
PCHAS_101590	70946479	3e-86	322	9e-66	254
PCHAS_111700	68070907	1e-79	300	5e-62	241
PCHAS_120990	221055215	4e-160	569	1e-118	431
PCHAS_113690	156101405	7e-60	235	9e-52	208
PCHAS_146570	156095993	1e-95	353	1e-75	286
PCHAS_136550	70945911	2e-148	529	5e-115	418
PCHAS_090020	82595168	9e-73	278	3e-51	207
PCHAS_142800	70946625	0	818	4e-170	604
PCHAS_136700	70935096	0	694	3e-151	539
PCHAS_142050	82793183	0	766	2e-166	589
PCHAS_090060	82595168	8e-16	89.3	5e-09	66.5
PCHAS_142280	70941780	2e-104	383	3e-80	302
PCHAS_112360	83286528	4e-102	377	4e-75	286
PCHAS_031730	156093647	4e-57	224	5e-43	177
PCHAS_122160	68075099	7e-66	255	4e-50	202
PCHAS_072960	83286746	7e-134	481	2e-105	386
PCHAS_134840	83033108	0	698	6e-159	565
PCHAS_120650	82704540	3e-72	274	7e-56	220
PCHAS_081360	83318049	0	780	3e-168	596
PCHAS_143290	83315150	0	741	3e-167	592
PCHAS_020260	83315976	4e-104	382	2e-81	306
PCHAS_142210	221061089	3e-73	279	6e-59	232
PCHAS_051670	83314761	2e-156	556	1e-113	414
PCHAS_133640	156099814	4e-146	521	9e-111	404
PCHAS_020850	83033005	5e-120	435	6e-76	289
PCHAS_104120	82595719	3e-55	220	6e-40	169
PCHAS_000490	70924559	1e-165	587	1e-123	447
PCHAS_122300	68061833	3e-145	519	7e-107	391
PCHAS_134810	82793646	4e-176	622	2e-135	486
PCHAS_020310	68073721	3e-171	606	4e-134	482
PCHAS_145910	124806750	5e-121	438	5e-93	345
PCHAS_122450	82595508	6e-172	608	2e-130	471
PCHAS_061940	68072171	5e-69	264	2e-52	208
PCHAS_110270	68063653	1e-131	474	3e-94	350
PCHAS_060370	82594869	2e-64	248	5e-47	190
PCHAS_090320	83317930	3e-159	566	6e-126	455
PCHAS_050990	68061487	3e-32	140	3e-22	107
PCHAS_030640	68073273	2e-68	262	6e-50	200
PCHAS_010720	86170716	5e-160	569	5e-128	462
PCHAS_000250	70954231	8e-112	408	2e-92	344
PCHAS_091980	68075871	6e-91	337	5e-70	268
PCHAS_143760	82752447	0	743	1e-161	574
PCHAS_146400	221061981	3e-22	108	8e-18	93.3
PCHAS_114010	156101473	3e-145	519	1e-116	424
PCHAS_030880	70952832	4e-167	593	5e-126	456
PCHAS_083760	70936199	4e-129	466	2e-98	363
PCHAS_101090	68058685	0	671	1e-151	540
PCHAS_144880	124806404	0	920	5e-99	368
PCHAS_052440	70953113	1e-41	174	4e-30	135
PCHAS_062350	83273433	9e-177	624	6e-134	482
PCHAS_051360	70940502	1e-77	293	8e-58	226
PCHAS_020410	70931484	0	656	3e-136	490
PCHAS_031790	70952155	1e-24	115	6e-17	89.5
PCHAS_121250	82752972	4e-150	537	2e-110	405
PCHAS_011410	70954229	2e-153	547	1e-122	445
PCHAS_030240	82793945	1e-99	367	4e-84	316
PCHAS_135080	68073939	3e-129	465	1e-100	370
PCHAS_073150	70950956	0	661	1e-101	376
PCHAS_123000	68059776	4e-155	553	5e-108	397
PCHAS_091080	156098458	1e-151	541	1e-120	438
PCHAS_112290	82540926	5e-65	250	7e-46	186
PCHAS_010740	70949551	2e-95	353	3e-71	272
PCHAS_113910	82752370	1e-53	214	4e-38	162
PCHAS_010100	82704884	0	716	8e-149	532
PCHAS_010140	70950853	0	735	1e-159	568
PCHAS_134960	68075277	4e-147	525	5e-116	421
PCHAS_134930	70938016	2e-147	527	1e-109	402
PCHAS_040760	68076671	1e-94	349	3e-74	281
PCHAS_080750	83314903	2e-90	337	4e-66	256
PCHAS_134610	83273743	0	754	2e-174	617
PCHAS_021250	68062194	3e-43	177	4e-31	136
PCHAS_021210	124512116	1e-82	310	4e-62	241
PCHAS_021230	83032902	3e-65	252	1e-47	193
PCHAS_000610	70946892	8e-34	149	3e-23	114
PCHAS_000570	70948859	9e-146	521	2e-114	417
PCHAS_000620	70950949	5e-34	149	3e-26	122
PCHAS_101360	68068647	0	666	2e-146	523
PCHAS_146180	68068233	1e-132	476	7e-104	381
PCHAS_114530	68073875	2e-38	164	1e-30	137
PCHAS_000980	70952510	2e-141	506	1e-110	404
PCHAS_130920	82753106	7e-49	197	4e-37	158
PCHAS_113940	68010828	2e-90	337	3e-68	262
PCHAS_040480	68068839	4e-108	394	7e-81	304
PCHAS_131920	82753086	0	654	1e-138	498
PCHAS_131930	82753084	0	762	2e-170	603
PCHAS_136070	82595699	0	675	6e-138	495
PCHAS_146050	70952167	6e-121	439	1e-84	318
PCHAS_113210	68065774	3e-119	432	1e-95	354
PCHAS_113600	82793147	0	683	7e-146	522
PCHAS_100420	221052586	6e-169	598	2e-133	480
PCHAS_141660	83317602	2e-53	212	1e-40	169
PCHAS_135870	58864726	4e-142	509	4e-117	425
PCHAS_130530	68074609	4e-79	298	4e-54	214
PCHAS_123060	68072863	1e-82	312	1e-60	238
PCHAS_030800	68072189	5e-135	485	5e-107	391
PCHAS_050370	82594928	1e-76	289	1e-58	229
PCHAS_110140	68071037	0	762	7e-168	595
PCHAS_093530	70940068	7e-149	531	8e-115	418
PCHAS_130140	70948869	0	751	6e-171	605
PCHAS_143310	68067755	0	766	7e-163	579
PCHAS_137100	31711548	2e-63	247	3e-43	180
PCHAS_103020	156102256	7e-71	272	1e-54	218
PCHAS_083550	68073287	9e-162	574	1e-124	450
PCHAS_060200	70946892	2e-35	153	2e-26	122
PCHAS_123680	221056915	4e-09	65.1	8e-06	53.1
PCHAS_145490	82593862	4e-155	551	1e-120	437
PCHAS_052390	70953969	9e-89	332	1e-65	256
PCHAS_071810	156097823	4e-34	147	2e-25	117
PCHAS_020300	68073723	2e-136	489	1e-106	390
PCHAS_134720	68073579	3e-152	542	4e-113	412
PCHAS_030920	156093984	4e-66	254	3e-48	194
PCHAS_011510	70940020	0	690	3e-147	526
PCHAS_132910	82793564	0	862	4e-174	617
PCHAS_040100	70925837	7e-44	181	2e-33	145
PCHAS_124090	70939662	1e-83	313	6e-63	244
PCHAS_132190	82752735	4e-111	404	2e-79	299
PCHAS_131600	68067904	3e-128	462	1e-104	384
PCHAS_080710	82704687	2e-178	631	1e-134	485
PCHAS_114190	68072139	2e-104	382	5e-82	308
PCHAS_112000	82540587	0	745	7e-163	578
PCHAS_113250	124513844	1e-85	321	2e-62	243
PCHAS_083240	70937654	3e-95	354	2e-71	275
PCHAS_113160	156101297	4e-56	220	1e-43	178
PCHAS_130030	70952731	0	720	1e-159	567
PCHAS_041400	82596680	0	799	3e-171	608
PCHAS_072270	70929394	1e-85	322	6e-66	257
PCHAS_020080	82595986	0	1101	8e-169	599
PCHAS_130050	70947770	0	691	1e-152	544
PCHAS_061420	70938261	6e-123	444	2e-93	346
PCHAS_143990	68064530	2e-76	289	2e-58	228
PCHAS_113370	83315672	6e-166	588	5e-132	475
PCHAS_120350	70945596	3e-113	412	8e-85	317
PCHAS_082660	68076267	4e-52	208	4e-40	168
PCHAS_111680	68066775	0	696	6e-148	530
PCHAS_030340	68073927	4e-139	498	9e-109	397
PCHAS_071960	70934878	0	717	3e-145	520
PCHAS_100280	68076223	6e-103	377	1e-80	303
PCHAS_061950	68072173	3e-65	251	2e-46	188
PCHAS_000630	70939804	2e-121	440	3e-93	346
PCHAS_070680	70951400	9e-102	374	2e-77	293
PCHAS_010390	82595800	1e-69	267	7e-52	208
PCHAS_102850	68069231	0	780	4e-177	625
PCHAS_143170	83282663	8e-101	370	3e-77	292
PCHAS_090380	70922479	3e-72	275	4e-51	204
PCHAS_121030	68070701	3e-33	145	1e-22	110
PCHAS_136800	70920664	5e-138	495	3e-107	392
PCHAS_134880	68076281	2e-120	436	2e-91	340
PCHAS_135240	63086914	0	666	4e-151	538
PCHAS_100580	68066450	9e-153	544	8e-109	398
PCHAS_082430	124507010	3e-82	309	4e-65	252
PCHAS_141140	68076819	1e-57	226	9e-43	175
PCHAS_101050	70932391	1e-146	524	2e-110	404
PCHAS_031250	68075903	0	785	2e-156	557
PCHAS_140620	70932952	1e-144	517	5e-106	389
PCHAS_140490	70946178	9e-134	480	1e-101	374
PCHAS_000560	70949669	2e-167	593	3e-133	479
PCHAS_103320	68076381	0	678	4e-153	545
PCHAS_102000	70950249	1e-133	481	8e-103	378
PCHAS_010120	82704815	3e-178	629	3e-143	512
PCHAS_120200	83315620	4e-58	228	2e-45	186
PCHAS_136410	68075549	3e-123	446	2e-95	353
PCHAS_135390	70927449	7e-73	278	4e-55	219
PCHAS_110500	70953879	2e-101	375	2e-75	289
PCHAS_114610	82915101	0	747	4e-172	609
PCHAS_122650	82595787	0	1034	4e-173	614
PCHAS_113780	68070087	3e-115	419	1e-88	330
PCHAS_140010	31711541	1e-132	477	2e-103	380
PCHAS_140780	68076659	0	745	3e-161	572
PCHAS_082950	82539512	2e-105	387	4e-79	299
PCHAS_142510	70941002	5e-98	362	1e-76	291
PCHAS_051160	82596806	5e-128	461	1e-101	374
PCHAS_136960	124513758	2e-109	401	1e-63	249
PCHAS_051620	124802800	6e-148	530	2e-60	239
PCHAS_120600	83282293	2e-62	242	5e-47	191
PCHAS_051520	70951604	2e-59	233	8e-45	184
PCHAS_090730	70949841	2e-133	479	2e-105	386
PCHAS_070150	70945307	0	765	6e-170	602
PCHAS_052510	82794726	3e-55	220	6e-40	169
PCHAS_135170	70945385	8e-101	370	2e-77	293
PCHAS_113880	68062792	3e-174	615	2e-131	473
PCHAS_123980	68065716	3e-77	293	3e-58	230
PCHAS_103580	258597638	1e-125	454	1e-99	368
PCHAS_020320	82594003	0	816	9e-148	529
PCHAS_103330	70937621	0	787	7e-175	617
PCHAS_083290	70941290	0	645	8e-142	507
PCHAS_134160	68073975	0	827	1e-172	611
PCHAS_146725	82595437	1e-65	255	2e-52	210
PCHAS_140190	83315353	1e-120	437	6e-101	372
PCHAS_146460	68070313	3e-98	362	3e-75	285
PCHAS_114110	83317843	0	667	1e-146	524
PCHAS_051710	70950896	3e-45	187	1e-33	148
PCHAS_120220	82753925	1e-52	209	4e-37	157
PCHAS_110630	82705101	2e-63	245	1e-48	195
PCHAS_130200	82753850	1e-88	332	3e-71	274
PCHAS_111650	86171188	6e-90	334	1e-70	269
PCHAS_143470	68075775	6e-174	615	4e-137	492
PCHAS_137020	70946234	7e-102	375	2e-79	300
PCHAS_081560	82540149	0	821	9e-172	609
PCHAS_093690	82594300	4e-55	219	3e-43	179
PCHAS_040160	82793945	4e-100	369	1e-83	315
PCHAS_135110	68073945	4e-133	479	2e-104	383
PCHAS_000580	70942891	9e-101	372	6e-84	315
PCHAS_136310	68075341	0	806	3e-179	632
PCHAS_146030	82793718	8e-171	604	1e-129	467
PCHAS_060810	70945941	0	774	6e-165	586
PCHAS_060690	83282216	0	770	1e-160	572
PCHAS_142300	70953589	0	646	4e-139	499
PCHAS_103890	68076577	4e-103	378	3e-75	285
PCHAS_103150	221060468	3e-79	301	1e-55	222
PCHAS_134480	82753616	1e-51	205	2e-39	164
PCHAS_130190	70940633	1e-103	381	9e-85	318
PCHAS_050840	83032880	0	837	4e-80	304
PCHAS_041450	70946459	5e-149	532	4e-109	399
PCHAS_132820	68070681	2e-134	482	2e-105	386
PCHAS_081470	70952077	5e-123	444	1e-98	363
PCHAS_134700	83314960	1e-79	301	3e-60	236
PCHAS_040870	83315575	0	683	3e-140	503
PCHAS_052300	70930123	3e-127	459	6e-101	371
PCHAS_091220	221056044	4e-118	429	2e-93	347
PCHAS_112490	68062166	1e-95	353	8e-71	270
PCHAS_124470	68075271	4e-179	632	1e-133	481
PCHAS_070190	70953268	3e-152	542	3e-120	436
PCHAS_103870	68076581	3e-83	312	5e-63	244
PCHAS_121280	70935992	3e-134	482	2e-104	383
PCHAS_072990	221053744	6e-140	501	3e-115	419
PCHAS_021170	83032914	8e-163	577	6e-121	438
PCHAS_051730	70939776	0	758	5e-172	608
PCHAS_120630	82704536	4e-86	322	5e-63	245
PCHAS_146740	82595168	2e-73	281	6e-54	215
PCHAS_082410	68070453	0	746	1e-167	594
PCHAS_143970	70946474	1e-125	454	3e-94	349
PCHAS_145190	221061709	1e-159	567	7e-131	472
PCHAS_050350	70954111	2e-133	480	3e-100	369
PCHAS_051130	82753649	0	761	6e-167	592
PCHAS_062010	83273730	5e-137	491	1e-105	386
PCHAS_113310	70936285	5e-70	267	7e-51	204
PCHAS_072190	70949544	2e-67	261	2e-49	201
PCHAS_123450	68068641	3e-89	332	5e-68	261
PCHAS_050660	70930282	1e-128	464	4e-100	369
PCHAS_041310	83286426	1e-106	391	3e-78	296
PCHAS_092360	70939773	0	650	1e-146	524
PCHAS_124410	68068161	7e-98	361	2e-70	270
PCHAS_130600	82539442	5e-136	488	7e-110	401
PCHAS_141150	70944415	0	675	6e-142	509
PCHAS_042070	70941305	0	728	5e-164	583
PCHAS_132870	82540097	3e-78	295	9e-61	237
PCHAS_011370	82793945	3e-113	413	2e-94	350
PCHAS_011380	70946000	1e-116	424	8e-99	365
PCHAS_101930	70949711	1e-107	394	2e-84	316
PCHAS_031410	83282452	2e-137	493	8e-103	378
PCHAS_040120	70940827	1e-119	434	2e-94	350
PCHAS_050010	70953462	0	649	6e-149	531
PCHAS_133720	68062307	0	796	6e-165	586
PCHAS_040680	70951231	0	671	4e-141	506
PCHAS_124100	68073233	6e-154	548	2e-118	430
PCHAS_071740	68065804	5e-132	474	6e-103	378
PCHAS_061020	68525556	9e-165	584	7e-117	425
PCHAS_133770	83273653	4e-146	523	2e-56	225
PCHAS_081590	68063581	1e-56	223	4e-41	171
PCHAS_092760	82594834	5e-98	362	4e-71	272
PCHAS_092670	70937634	2e-133	479	7e-104	381
PCHAS_140650	82594216	7e-57	224	4e-40	168
PCHAS_103410	83317879	3e-59	233	6e-40	168
PCHAS_134030	82705387	3e-138	496	9e-106	387
PCHAS_071400	156098919	0	660	1e-139	500
PCHAS_061880	156093566	7e-106	387	2e-82	309
PCHAS_111670	82594552	0	646	1e-146	525
PCHAS_132520	221059287	1e-35	153	1e-26	123
PCHAS_061460	68064025	5e-74	281	2e-47	192
PCHAS_070120	70943889	2e-89	334	5e-70	269
PCHAS_114260	82752586	3e-124	450	2e-92	344
PCHAS_144370	82540722	4e-152	543	1e-121	442
PCHAS_111870	70943383	0	741	6e-168	595
PCHAS_000710	70939919	3e-55	220	2e-41	174
PCHAS_114710	82595168	7e-75	285	1e-49	202
PCHAS_020390	70933425	7e-98	362	2e-74	283
PCHAS_131830	258597839	4e-91	339	3e-71	273
PCHAS_110560	82596852	0	738	3e-110	403
PCHAS_091610	83315875	0	665	9e-153	546
PCHAS_102010	82753128	0	815	2e-171	607
PCHAS_040310	70951917	9e-121	437	5e-88	328
PCHAS_140180	70932881	2e-123	446	3e-98	363
PCHAS_081450	156097270	2e-114	417	2e-88	330
PCHAS_011420	70941215	4e-160	569	9e-130	468
PCHAS_121150	70946843	7e-172	607	4e-136	488
PCHAS_080960	83273759	4e-118	428	3e-94	349
PCHAS_122270	68074983	2e-179	634	5e-136	490
PCHAS_000930	83285865	2e-88	332	3e-71	274
PCHAS_142880	156103039	0	685	5e-158	561
PCHAS_112830	70948247	9e-122	441	3e-92	343
PCHAS_111510	83286618	0	762	2e-170	603
PCHAS_124600	83315748	6e-146	521	2e-111	406
PCHAS_040820	70931911	1e-77	294	9e-58	227
PCHAS_092900	124804405	5e-101	373	1e-59	235
PCHAS_080420	70952823	4e-62	242	2e-44	183
PCHAS_050110	70949491	1e-55	221	1e-41	174
PCHAS_061590	70936660	1e-160	571	5e-122	443
PCHAS_010780	83286364	2e-56	224	2e-42	176
PCHAS_051490	82541766	2e-126	456	1e-93	347
PCHAS_120070	70949669	8e-146	521	1e-115	420
PCHAS_100130	82704888	8e-141	504	5e-118	429
PCHAS_020730	82705352	0	692	5e-157	558
PCHAS_113530	68064508	2e-67	260	3e-50	202
PCHAS_082390	68075127	0	647	4e-147	525
PCHAS_061930	70944926	2e-175	619	2e-127	459
PCHAS_112850	68066825	5e-78	294	3e-61	238
PCHAS_101450	82915165	2e-171	606	5e-134	481
PCHAS_100300	14289022	0	798	8e-180	634
PCHAS_030790	82593721	6e-160	569	1e-108	398
PCHAS_041610	156097134	3e-118	429	6e-95	351
PCHAS_091500	68065534	0	767	8e-165	585
PCHAS_103980	68071705	3e-97	360	4e-73	280
PCHAS_010480	82596028	7e-83	311	3e-59	232
PCHAS_120270	68066026	7e-157	558	2e-122	443
PCHAS_135620	70947950	1e-151	541	7e-112	408
PCHAS_112470	82704677	0	792	3e-165	587
PCHAS_122710	82705582	0	679	5e-154	548
PCHAS_103860	68076583	4e-95	352	6e-71	271
PCHAS_072880	83317791	4e-142	509	1e-94	351
PCHAS_011090	68067281	3e-27	124	7e-18	92.9
PCHAS_051250	70953644	4e-116	423	4e-87	326
PCHAS_000200	70953508	3e-144	516	8e-110	401
PCHAS_121630	221055353	2e-154	550	1e-123	447
PCHAS_110080	68065393	5e-160	569	2e-126	458
PCHAS_136260	156096392	5e-62	242	4e-52	208
PCHAS_021150	68071569	6e-57	224	9e-44	179
PCHAS_080020	31711552	0	704	1e-154	550
PCHAS_137040	82595168	3e-67	260	4e-54	216
PCHAS_072340	68076145	3e-122	442	5e-97	358
PCHAS_061370	68071845	1e-158	563	4e-123	445
PCHAS_133530	68070247	0	685	1e-152	543
PCHAS_040410	3170252	4e-48	197	8e-39	166
PCHAS_000240	70917802	9e-31	137	3e-21	105
PCHAS_021320	70939194	0	812	2e-175	620
PCHAS_120580	258596985	1e-84	317	4e-70	269
PCHAS_141600	68072073	0	724	9e-164	581
PCHAS_070710	82705424	0	737	2e-69	270
PCHAS_010090	83032807	3e-124	450	6e-106	389
PCHAS_031270	82539558	3e-94	349	2e-72	276
PCHAS_020930	68064406	9e-45	183	2e-33	145
PCHAS_010010	70946668	2e-90	337	1e-77	294
PCHAS_040530	68075313	4e-104	381	8e-76	286
PCHAS_135910	83032673	1e-126	456	2e-99	366
PCHAS_091070	68073899	1e-106	390	8e-79	297
PCHAS_070290	83286729	1e-52	208	5e-40	166
PCHAS_134130	82538904	4e-145	520	6e-102	376
PCHAS_101770	68010643	1e-36	155	1e-27	125
PCHAS_110180	82596607	1e-39	168	5e-23	112
PCHAS_133150	70945193	3e-83	312	3e-62	241
PCHAS_136740	70954425	3e-70	270	5e-51	206
PCHAS_124150	82539372	0	738	8e-164	581
PCHAS_070800	82595729	5e-88	329	1e-67	261
PCHAS_070160	70938666	0	638	8e-139	498
PCHAS_021290	68063801	2e-103	379	1e-81	307
PCHAS_011320	70947129	4e-139	499	1e-105	387
PCHAS_143250	70942984	2e-20	103	1e-14	83.2
PCHAS_144080	68073849	7e-167	591	2e-130	469
PCHAS_070420	221056650	1e-67	261	1e-55	220
PCHAS_060040	70951539	9e-15	84.3	2e-11	72.4
PCHAS_010440	68068531	3e-138	495	5e-108	394
PCHAS_141510	82540739	6e-106	388	5e-76	288
PCHAS_112330	296004720	5e-158	562	3e-117	427
PCHAS_136880	68074749	5e-144	514	6e-114	414
PCHAS_103730	82753613	3e-168	596	2e-110	404
PCHAS_122550	70919529	2e-149	534	2e-114	418
PCHAS_145360	82595835	0	751	9e-167	591
PCHAS_090280	70946979	0	688	4e-156	555
PCHAS_143260	68073985	2e-141	506	7e-112	408
PCHAS_143020	70935839	2e-148	530	7e-115	418
PCHAS_133390	70947163	2e-158	563	4e-128	461
PCHAS_011120	83317872	1e-58	230	7e-38	160
PCHAS_091520	70934119	0	726	2e-158	563
PCHAS_070130	70943887	0	755	6e-171	604
PCHAS_061060	70934530	0	722	5e-152	543
PCHAS_102520	82594906	3e-85	319	3e-66	255
PCHAS_071420	258549128	4e-21	104	2e-08	61.9
PCHAS_144990	70953211	0	741	2e-164	583
PCHAS_080090	221051860	3e-37	158	4e-25	117
PCHAS_091200	70948744	0	645	9e-141	504
PCHAS_011390	68066314	2e-71	274	3e-56	223
PCHAS_135940	156096324	1e-20	103	3e-14	82
PCHAS_082620	70937552	4e-110	403	8e-86	322
PCHAS_070210	82793945	2e-94	351	1e-79	301
PCHAS_001110	70934010	0	648	7e-140	501
PCHAS_031100	82913322	1e-109	401	4e-85	320
PCHAS_100260	70953571	2e-55	219	1e-41	172
PCHAS_093830	82540844	3e-101	373	5e-87	326
PCHAS_070260	68076939	5e-102	374	8e-82	307
PCHAS_113610	82793149	2e-173	613	4e-119	432
PCHAS_082820	68072311	9e-140	500	4e-107	391
PCHAS_040170	70936476	1e-78	298	3e-62	243
PCHAS_071250	83314341	1e-120	436	2e-92	343
PCHAS_093730	70947983	1e-88	331	7e-65	251
PCHAS_041480	83318137	3e-176	622	9e-134	481
PCHAS_000600	82595168	5e-85	319	6e-64	249
PCHAS_134790	68075915	0	717	8e-164	581
PCHAS_000910	82705043	0	659	1e-144	519
PCHAS_140760	68076663	2e-157	560	2e-118	430
PCHAS_020050	82914711	3e-48	195	5e-33	144
PCHAS_145350	156095735	1e-80	303	3e-65	252
PCHAS_090110	70934572	1e-157	560	5e-123	445
PCHAS_121380	68065276	0	678	9e-158	561
PCHAS_114170	82594968	0	774	3e-170	603
PCHAS_072970	82753098	0	1106	9e-176	623
PCHAS_052220	83314412	0	708	4e-140	503
PCHAS_141420	83282307	0	703	2e-154	550
PCHAS_050060	70940071	0	658	4e-142	509
PCHAS_141330	68073555	3e-51	204	6e-39	162
PCHAS_143060	82594137	0	779	2e-175	620
PCHAS_114400	82596306	3e-61	237	8e-45	182
PCHAS_020230	70949953	1e-99	367	8e-74	281
PCHAS_070730	82539960	0	720	2e-146	523
PCHAS_103940	68076151	0	793	1e-178	631
PCHAS_060940	221059904	4e-62	241	1e-48	196
PCHAS_141040	83316096	8e-172	607	4e-134	481
PCHAS_062000	83273728	6e-122	441	2e-96	356
PCHAS_000870	70949659	1e-178	630	1e-143	514
PCHAS_120490	82752382	7e-117	426	7e-95	353
PCHAS_130090	70945418	0	711	2e-152	545
PCHAS_050240	68074513	7e-176	622	2e-138	497
PCHAS_145730	70941812	4e-150	535	2e-121	440
PCHAS_051190	82596812	3e-131	472	1e-102	377
PCHAS_120110	82705472	3e-122	443	4e-100	369
PCHAS_110570	70940561	6e-32	141	1e-24	116
PCHAS_103850	68076585	1e-124	450	1e-96	357
PCHAS_130130	70944061	0	684	3e-157	559
PCHAS_080560	83032715	5e-44	181	3e-32	141
PCHAS_082920	70931387	5e-81	306	8e-62	242
PCHAS_137050	70945610	2e-129	467	1e-112	412
PCHAS_000300	70949669	3e-169	599	2e-134	483
PCHAS_031440	68074903	3e-123	446	6e-88	329
PCHAS_092690	70933270	4e-89	332	3e-68	263
PCHAS_093200	70950268	4e-128	461	9e-100	367
PCHAS_000320	70948394	0	748	6e-158	561
PCHAS_142580	70943072	0	664	8e-134	482
PCHAS_114740	82915344	1e-72	278	5e-62	243
PCHAS_110730	83315126	1e-151	541	3e-117	426
PCHAS_131850	70951878	4e-71	272	2e-52	209
PCHAS_020870	70945585	2e-146	524	3e-109	400
PCHAS_051300	83032787	1e-50	203	2e-38	162
PCHAS_042040	82753850	4e-90	336	3e-71	273
PCHAS_010080	70921914	5e-44	182	8e-32	141
PCHAS_083020	68064229	1e-116	424	6e-83	312
PCHAS_081050	70936057	0	730	3e-160	570
PCHAS_071290	70950873	0	652	2e-145	520
PCHAS_010170	70954093	1e-178	630	4e-140	502
PCHAS_010830	68069173	0	711	3e-162	576
PCHAS_040140	70942448	3e-102	376	3e-79	299
PCHAS_146610	70943602	5e-136	489	9e-98	362
PCHAS_020350	70949252	2e-170	603	1e-130	471
PCHAS_140220	70936331	5e-118	428	5e-91	338
PCHAS_090260	82595419	7e-141	505	3e-106	390
PCHAS_070040	70948978	5e-101	373	4e-78	297
PCHAS_090150	70953852	0	641	5e-138	495
PCHAS_030040	31711545	0	710	2e-148	530
PCHAS_031230	70928418	6e-46	186	9e-32	138
PCHAS_040990	70953151	5e-143	511	8e-111	404
PCHAS_103260	68076387	0	687	2e-146	523
PCHAS_101080	70945978	0	763	1e-168	597
PCHAS_052530	82705472	1e-105	388	2e-88	330
PCHAS_124230	68075645	1e-111	407	2e-86	322
PCHAS_102300	82596336	2e-81	306	8e-65	251
PCHAS_146840	70943805	1e-87	327	8e-65	251
PCHAS_000470	70928639	4e-152	544	3e-114	418
PCHAS_112910	70953341	3e-125	453	9e-82	309
PCHAS_070860	82753975	2e-148	530	5e-118	428
PCHAS_041410	82596676	1e-103	381	4e-77	292
PCHAS_133110	70949573	4e-137	492	1e-107	394
PCHAS_100180	70930500	2e-34	150	5e-24	115
PCHAS_133800	82752525	9e-75	284	5e-52	208
PCHAS_121490	82793227	0	774	9e-174	614
PCHAS_143600	258597491	2e-161	574	8e-117	425
PCHAS_071550	68075617	0	779	1e-175	621
PCHAS_114750	70916076	3e-103	380	1e-80	304
PCHAS_073020	70934514	4e-155	552	1e-119	434
PCHAS_083060	70953261	2e-129	466	3e-100	369
PCHAS_083690	70949512	6e-162	576	3e-134	484
PCHAS_011160	70946524	0	761	1e-170	604
PCHAS_090610	83315159	2e-85	319	7e-63	244
PCHAS_131570	82594673	1e-172	610	6e-132	475
PCHAS_124190	68070179	0	813	2e-164	584
PCHAS_040560	82595182	4e-67	258	2e-53	212
PCHAS_103590	70952881	1e-159	567	8e-126	455
PCHAS_001050	70944168	5e-177	625	9e-136	488
PCHAS_144980	70938586	3e-46	189	2e-31	139
PCHAS_102430	70953085	0	729	7e-162	575
PCHAS_130830	70953609	8e-145	517	8e-116	421
PCHAS_121670	82915160	1e-132	478	6e-95	352
PCHAS_051240	83315699	1e-176	623	2e-133	480
PCHAS_092650	70940321	3e-144	516	2e-114	417
PCHAS_111880	68068963	1e-82	310	4e-62	241
PCHAS_051030	70947870	2e-57	227	2e-40	171
PCHAS_124200	68070177	2e-124	450	1e-81	307
PCHAS_090660	82753019	1e-74	282	4e-49	197
PCHAS_102760	68071475	6e-94	347	2e-70	268
PCHAS_131980	221059399	5e-80	302	5e-59	232
PCHAS_135140	70945802	0	649	5e-146	522
PCHAS_133180	82541255	3e-87	326	1e-72	277
PCHAS_130320	70936906	5e-139	500	1e-110	406
PCHAS_132420	82540211	8e-69	263	5e-54	213
PCHAS_011190	296004654	2e-59	232	5e-45	184
PCHAS_000960	70936853	2e-119	433	3e-93	346
PCHAS_143640	258597493	0	695	2e-162	576
PCHAS_140510	70945041	0	698	6e-157	558
PCHAS_121720	82538843	2e-115	419	1e-89	333
PCHAS_110880	70939439	0	777	3e-175	619
PCHAS_070340	258549146	6e-99	364	1e-72	277
PCHAS_092090	68070555	8e-155	551	2e-115	419
PCHAS_030230	82595168	7e-70	269	2e-54	217
PCHAS_050250	68074511	7e-147	524	3e-111	406
PCHAS_100890	70947560	0	749	3e-172	609
PCHAS_093290	83282314	1e-115	422	1e-85	322
PCHAS_120150	68070817	3e-150	536	1e-111	407
PCHAS_112170	70952578	2e-150	536	2e-110	403
PCHAS_073040	68068013	1e-170	604	4e-130	469
PCHAS_103840	82793865	0	801	2e-175	620
PCHAS_135220	83282221	4e-168	595	2e-134	483
PCHAS_133460	82705178	4e-140	502	2e-105	386
PCHAS_133220	82541043	2e-173	613	9e-127	458
PCHAS_092640	70945706	6e-127	459	2e-96	357
PCHAS_083730	82541356	3e-105	386	5e-85	319
PCHAS_000480	70943273	4e-156	555	1e-126	457
PCHAS_070530	6759651	6e-131	471	5e-106	388
PCHAS_040950	82541293	3e-152	542	3e-114	416
PCHAS_000590	70943273	0	648	1e-146	523
PCHAS_061360	70936646	2e-139	499	5e-104	381
PCHAS_133450	82705176	4e-35	152	2e-27	125
PCHAS_100010	70948596	1e-70	271	4e-48	196
PCHAS_110550	82596850	2e-157	560	3e-123	445
PCHAS_083420	68065556	0	666	1e-146	525
PCHAS_030060	70949225	1e-124	451	2e-97	361
PCHAS_132690	68073993	0	650	1e-145	520
PCHAS_060420	82595141	0	708	9e-152	543
PCHAS_133610	83285872	8e-89	331	3e-66	256
PCHAS_093460	70949776	1e-67	262	1e-49	202
PCHAS_031110	81177557	2e-159	569	2e-57	230
PCHAS_020060	68074541	2e-137	493	8e-102	375
PCHAS_061220	70944340	2e-141	506	3e-108	396
PCHAS_101680	70951472	4e-76	289	4e-58	230
PCHAS_051950	70946086	1e-178	631	4e-104	384
PCHAS_051970	68077013	8e-46	188	4e-35	153
PCHAS_051980	82793994	4e-111	405	5e-86	322
PCHAS_061200	237842873	0	791	9e-179	630
PCHAS_071190	68071305	2e-85	319	7e-65	250
PCHAS_071180	68071307	2e-98	363	2e-76	290
PCHAS_071170	82705681	6e-49	198	6e-36	154
PCHAS_123320	83273450	2e-115	420	1e-88	331
PCHAS_123300	68075843	6e-159	565	2e-123	447
PCHAS_142130	68061967	4e-50	200	3e-38	160
PCHAS_131390	68070669	7e-142	507	3e-103	379
PCHAS_114240	70953790	1e-118	429	3e-92	342
PCHAS_060730	82596951	0	776	2e-163	581
PCHAS_093820	70947238	7e-46	189	1e-37	161
PCHAS_145140	70949600	0	640	2e-136	490
PCHAS_144060	68073845	0	693	8e-160	567
PCHAS_131110	70940657	3e-109	399	2e-82	310
PCHAS_111150	68066068	2e-167	593	5e-128	462
PCHAS_131410	68067285	0	643	2e-145	520
PCHAS_143270	83315146	1e-156	556	2e-123	446
PCHAS_081520	124506827	4e-167	594	2e-125	455
PCHAS_091700	81177609	1e-173	613	7e-137	491
PCHAS_143140	68071555	8e-98	360	1e-76	289
PCHAS_142180	83282243	0	784	4e-170	602
PCHAS_102870	68064661	1e-114	417	2e-86	322
PCHAS_030330	82794439	1e-136	491	2e-90	337
PCHAS_100980	221060016	2e-135	487	1e-108	398
PCHAS_101900	83282697	3e-103	378	2e-73	279
PCHAS_061160	82915043	2e-162	576	6e-125	451
PCHAS_112710	221057754	6e-116	422	8e-86	322
PCHAS_113750	82752720	8e-156	554	2e-119	432
PCHAS_071440	68074177	0	796	3e-173	612
PCHAS_092620	70938875	3e-166	589	4e-130	468
PCHAS_093700	70945737	0	739	2e-157	560
PCHAS_140560	68073771	2e-178	630	2e-133	480
PCHAS_072170	221053552	0	686	7e-158	561
PCHAS_072550	70954044	0	657	4e-143	512
PCHAS_114290	83316028	0	730	1e-158	564
PCHAS_083540	70952874	1e-87	327	3e-67	258
PCHAS_040540	68075311	5e-118	429	1e-92	344
PCHAS_104170	31711553	0	670	7e-155	552
PCHAS_030420	70950551	5e-164	581	1e-126	457
PCHAS_041760	68077087	2e-123	446	3e-84	315
PCHAS_132390	68074573	9e-58	227	2e-43	179
PCHAS_082890	68075443	8e-177	624	2e-138	496
PCHAS_050400	70947075	2e-157	561	3e-119	434
PCHAS_050310	68067026	0	771	2e-164	583
PCHAS_093660	221053308	3e-45	185	6e-35	150
PCHAS_122140	221052006	6e-107	393	7e-85	319
PCHAS_145010	70923128	3e-45	186	4e-33	145
PCHAS_110600	82705209	0	759	4e-169	599
PCHAS_130350	70927295	0	670	3e-144	517
PCHAS_133980	68070957	7e-99	364	3e-75	286
PCHAS_133170	82704775	0	777	1e-168	597
PCHAS_141760	68073381	6e-158	561	8e-123	445
PCHAS_112650	82595840	0	670	1e-150	537
PCHAS_112870	221057718	2e-84	318	1e-64	252
PCHAS_010530	70938145	2e-179	633	7e-138	494
PCHAS_143710	68006356	3e-166	589	2e-133	479
PCHAS_061810	156093580	4e-129	466	3e-104	383
PCHAS_050520	124802497	6e-134	481	3e-106	388
PCHAS_020120	68073881	3e-121	439	5e-93	345
PCHAS_090030	70951155	2e-80	304	3e-62	244
PCHAS_051100	82704653	6e-167	591	2e-133	480
PCHAS_000100	70939999	0	730	8e-151	538
PCHAS_131400	68065380	3e-180	636	2e-144	517
PCHAS_131380	156100395	3e-153	546	7e-120	435
PCHAS_010240	70925698	1e-98	365	1e-73	282
PCHAS_124490	83273939	5e-94	349	2e-69	267
PCHAS_113590	68065912	5e-159	565	1e-123	447
PCHAS_135780	67983793	9e-36	152	5e-26	119
PCHAS_120260	156096619	1e-78	296	4e-62	241
PCHAS_111130	82793523	3e-79	298	9e-58	227
PCHAS_111640	82594562	1e-96	356	1e-75	286
PCHAS_145780	70915871	2e-38	161	2e-27	124
PCHAS_135410	68065361	0	773	1e-163	581
PCHAS_120420	70933677	2e-175	620	2e-132	476
PCHAS_090750	221055940	3e-81	306	3e-65	252
PCHAS_061640	296004854	8e-62	242	3e-48	197
PCHAS_091000	70944147	0	732	3e-161	572
PCHAS_010770	68074185	4e-174	615	8e-140	500
PCHAS_050860	68072613	5e-94	347	9e-71	270
PCHAS_121130	70943254	2e-108	397	3e-68	263
PCHAS_140850	82705195	9e-87	324	1e-67	260
PCHAS_141780	68061215	5e-61	237	2e-45	184
PCHAS_040340	70946158	2e-122	442	2e-95	353
PCHAS_102230	68066549	2e-94	349	3e-71	272
PCHAS_081640	156097308	2e-121	439	1e-92	343
PCHAS_122490	70935459	8e-126	454	1e-96	357
PCHAS_120300	70951320	1e-167	594	2e-122	443
PCHAS_130150	70943518	4e-167	592	1e-135	487
PCHAS_121420	82794151	3e-156	556	3e-117	426
PCHAS_135510	70928305	4e-41	172	2e-31	138
PCHAS_112310	70952657	7e-133	478	2e-103	380
PCHAS_030180	70939138	0	662	6e-148	529
PCHAS_146490	70944181	0	801	1e-171	608
PCHAS_130610	70953731	1e-149	534	5e-115	419
PCHAS_100590	82596084	3e-43	178	9e-30	133
PCHAS_146090	68066851	0	807	4e-178	628
PCHAS_136680	70947235	2e-102	377	2e-78	297
PCHAS_143040	221061267	5e-39	165	4e-29	132
PCHAS_141100	68075387	4e-138	495	3e-111	405
PCHAS_030860	70943639	2e-146	523	6e-113	412
PCHAS_130330	82705472	8e-119	432	9e-98	361
PCHAS_110090	82793415	1e-143	514	1e-116	425
PCHAS_060280	82540237	1e-70	271	1e-54	217
PCHAS_052540	70938919	1e-107	394	3e-86	323
PCHAS_112020	70952315	2e-113	412	4e-90	335
PCHAS_103930	258549178	4e-118	429	7e-89	332
PCHAS_111710	68070909	0	702	1e-152	544
PCHAS_070620	68072979	5e-56	220	3e-44	180
PCHAS_092380	68532085	0	1038	5e-153	546
PCHAS_050850	68072615	8e-114	414	4e-81	305
PCHAS_146130	68072675	0	644	5e-139	499
PCHAS_133480	70927767	0	724	5e-157	560
PCHAS_081800	82753560	0	689	5e-156	555
PCHAS_030600	82594467	2e-132	476	7e-97	358
PCHAS_132990	83317703	0	679	7e-153	545
PCHAS_136630	68061449	8e-45	184	1e-32	143
PCHAS_110530	82596846	7e-106	388	1e-80	304
PCHAS_083720	70947496	0	795	2e-169	602
PCHAS_011010	68073225	5e-165	585	2e-120	437
PCHAS_082730	296005253	6e-25	116	2e-17	91.2
PCHAS_072370	68075021	1e-119	434	1e-92	344
PCHAS_000190	459900	3e-28	130	6e-17	92
PCHAS_101620	258597738	7e-167	591	2e-127	461
PCHAS_051860	82595642	9e-127	457	1e-99	366
PCHAS_081850	82793296	0	663	2e-145	520
PCHAS_101370	82539911	0	640	5e-134	482
PCHAS_101950	68076111	0	683	9e-156	554
PCHAS_080510	83032725	1e-163	580	4e-112	409
PCHAS_131520	70915410	2e-63	246	5e-38	161
PCHAS_100570	68073117	1e-118	430	4e-95	351
PCHAS_131680	82793792	8e-106	387	1e-79	299
PCHAS_060510	258597460	2e-106	390	2e-80	304
PCHAS_072140	68075971	3e-119	432	3e-88	329
PCHAS_111380	70953348	4e-165	585	5e-133	478
PCHAS_031610	68071669	9e-66	254	1e-48	197
PCHAS_146880	70943251	2e-115	420	1e-93	348
PCHAS_130690	82753326	1e-159	567	8e-126	454
PCHAS_142020	70944829	3e-126	455	2e-97	360
PCHAS_114560	82753852	2e-43	182	2e-28	132
PCHAS_142070	124513178	8e-137	491	9e-110	400
PCHAS_134260	83033187	2e-67	259	1e-43	179
PCHAS_000340	31711545	0	747	7e-156	554
PCHAS_110280	68065001	2e-72	276	2e-56	222
PCHAS_144090	46371985	2e-167	593	9e-133	478
PCHAS_103220	156102298	2e-166	590	3e-127	460
PCHAS_140790	83314617	9e-40	166	2e-29	131
PCHAS_051640	83317335	0	676	3e-144	515
PCHAS_114580	31711553	0	717	7e-167	591
PCHAS_132620	70926436	2e-105	386	2e-81	307
PCHAS_123380	83314994	2e-154	549	5e-122	441
PCHAS_080410	296004816	7e-11	69.7	1e-05	52.3
PCHAS_122240	70950166	3e-116	422	4e-90	335
PCHAS_041290	124504941	0	1125	6e-170	604
PCHAS_145550	82597063	7e-154	549	5e-105	386
PCHAS_040280	70944235	8e-113	410	8e-84	314
PCHAS_112770	82540169	1e-150	538	4e-114	417
PCHAS_020250	83032790	1e-111	406	7e-85	317
PCHAS_144300	70932201	0	673	4e-150	535
PCHAS_110100	70928406	1e-134	485	4e-104	384
PCHAS_122620	296004939	4e-144	515	1e-113	414
PCHAS_121520	70951299	1e-114	417	7e-81	305
PCHAS_136820	82753600	9e-157	557	6e-116	421
PCHAS_101850	68069499	6e-63	243	4e-46	186
PCHAS_134970	82540200	2e-80	303	3e-58	229
PCHAS_123360	83314990	2e-62	242	3e-48	195
PCHAS_131970	70945900	3e-168	596	6e-133	478
PCHAS_121960	156096967	1e-73	280	1e-52	210
PCHAS_135750	68072563	5e-68	261	9e-50	199
PCHAS_103780	82753859	2e-136	489	3e-104	382
PCHAS_140470	68072577	4e-115	418	4e-85	318
PCHAS_000860	70949657	2e-161	574	5e-131	473
PCHAS_070030	70950029	0	813	7e-171	604
PCHAS_141020	68070237	0	746	1e-163	581
PCHAS_031120	68071947	2e-114	417	5e-92	342
PCHAS_101280	68073331	6e-173	611	6e-133	478
PCHAS_134580	221058867	3e-172	609	5e-140	502
PCHAS_082910	68075449	2e-76	289	2e-57	225
PCHAS_090010	70944844	7e-132	477	4e-98	365
PCHAS_124080	82538817	0	725	2e-163	580
PCHAS_102060	156102064	6e-178	628	8e-142	507
PCHAS_135900	83032675	1e-116	423	8e-91	337
PCHAS_011400	70954231	0	713	3e-164	582
PCHAS_135440	1813523	5e-130	470	8e-111	406
PCHAS_136440	82914804	8e-67	258	1e-46	191
PCHAS_060180	82753850	2e-82	312	1e-68	266
PCHAS_135740	68072565	3e-111	405	1e-86	323
PCHAS_140430	70947442	5e-151	538	2e-117	425
PCHAS_040880	82793695	4e-170	602	3e-127	459
PCHAS_130260	70942183	4e-31	139	2e-22	110
PCHAS_020030	68068541	8e-53	209	5e-38	159
PCHAS_061230	82753488	0	830	1e-175	621
PCHAS_123270	82540657	1e-118	431	2e-93	347
PCHAS_030310	258537810	9e-34	147	3e-23	112
PCHAS_040030	70949669	1e-92	345	2e-71	274
PCHAS_011020	83317264	0	753	6e-167	591
PCHAS_091620	68073639	0	650	7e-146	521
PCHAS_073170	70937879	1e-112	411	3e-88	330
PCHAS_113230	68072117	2e-97	360	5e-75	285
PCHAS_080110	83286506	4e-126	455	3e-97	358
PCHAS_070610	221056612	2e-67	259	1e-52	209
PCHAS_121640	156096903	1e-50	204	4e-37	159
PCHAS_031320	68076449	1e-140	503	3e-110	402
PCHAS_073110	82914789	2e-128	463	3e-110	403
PCHAS_011530	70948283	0	711	2e-157	559
PCHAS_010910	70943534	0	752	6e-165	584
PCHAS_091490	70950498	0	668	2e-146	525
PCHAS_113440	82914950	0	893	1e-178	632
PCHAS_070180	70942206	5e-104	382	7e-84	315
PCHAS_130230	70943251	1e-82	311	3e-72	276
PCHAS_104260	70950029	1e-168	597	3e-122	443
PCHAS_133140	70945125	6e-126	455	1e-99	367
PCHAS_143100	56513817	6e-18	94.7	2e-11	72.8
PCHAS_141670	70952186	5e-143	511	1e-112	410
PCHAS_121970	70947675	0	675	4e-133	481
PCHAS_051580	70946507	0	792	2e-175	620
PCHAS_091120	70928068	3e-153	546	2e-116	424
PCHAS_130790	221059639	0	808	7e-163	579
PCHAS_080170	68076207	5e-106	388	6e-82	308
PCHAS_104020	82915522	5e-89	331	2e-67	259
PCHAS_071470	68074933	2e-96	356	2e-75	286
PCHAS_011450	70938067	0	717	3e-157	559
PCHAS_092110	156098701	2e-156	556	8e-126	454
PCHAS_136760	70954423	3e-60	235	5e-46	186
PCHAS_000380	68074949	3e-40	170	2e-31	140
PCHAS_051450	68073045	6e-140	501	6e-110	401
PCHAS_121700	82538847	0	770	3e-160	571
PCHAS_120120	31711512	3e-76	290	5e-66	256
PCHAS_051850	82595640	3e-159	566	3e-120	436
PCHAS_093020	70934387	3e-131	473	4e-101	373
PCHAS_146755	82705219	1e-40	171	9e-31	138
PCHAS_080650	82793508	1e-72	276	7e-52	207
PCHAS_123540	221056951	5e-133	478	2e-104	382
PCHAS_051920	70939313	1e-11	76.8	7e-06	57.7
PCHAS_091820	221056170	0	780	9e-179	631
PCHAS_122110	83315627	3e-41	170	5e-31	136
PCHAS_123510	296004566	2e-68	263	7e-50	201
PCHAS_122210	68062432	5e-96	356	4e-71	273
PCHAS_011080	221058086	4e-87	325	1e-70	271
PCHAS_072350	82594312	7e-146	521	2e-111	407
PCHAS_146220	124806868	4e-120	436	2e-92	343
PCHAS_102450	70918562	1e-134	484	3e-101	372
PCHAS_121540	83033062	0	1296	4e-141	507
PCHAS_061110	83286769	0	785	9e-178	628
PCHAS_082510	70943999	1e-144	516	6e-113	411
PCHAS_146280	124806896	0	697	4e-158	563
PCHAS_042050	70945610	3e-143	513	3e-123	446
PCHAS_030150	70934511	0	669	3e-147	527
PCHAS_080050	31711522	2e-30	136	4e-20	102
PCHAS_134670	68066536	0	713	1e-147	530
PCHAS_141490	82540743	0	858	9e-177	624
PCHAS_041830	82914859	3e-175	619	2e-133	480
PCHAS_120090	70943251	3e-112	409	1e-88	330
PCHAS_051930	70943337	3e-53	214	3e-40	170
PCHAS_140400	156102549	2e-72	276	2e-55	219
PCHAS_112350	70936770	0	717	2e-160	570
PCHAS_141650	68066078	8e-103	378	3e-76	289
PCHAS_140030	82753149	4e-78	296	2e-64	251
PCHAS_146080	70937616	1e-71	273	3e-53	212
PCHAS_011360	70947944	0	691	3e-157	559
PCHAS_111060	82753463	1e-146	525	9e-107	392
PCHAS_114670	82793945	1e-105	388	1e-90	338
PCHAS_070050	70950029	1e-115	421	2e-84	317
PCHAS_030170	70946341	2e-152	546	1e-112	414
PCHAS_051010	82539248	4e-50	200	8e-37	155
PCHAS_093310	83282316	0	648	5e-141	505
PCHAS_041040	221055583	5e-19	97.6	1e-12	75.3
PCHAS_060520	70950785	0	746	5e-164	581
PCHAS_070320	258549148	5e-31	137	2e-22	108
PCHAS_081000	68067096	0	637	4e-131	472
PCHAS_092800	68075475	1e-29	132	1e-20	101
PCHAS_072590	83286227	5e-60	234	7e-45	183
PCHAS_050870	82594340	2e-152	544	3e-71	274
PCHAS_142930	83273552	1e-53	212	7e-41	169
PCHAS_090710	68074163	4e-152	544	2e-70	273
PCHAS_031400	83282454	3e-176	622	7e-140	501
PCHAS_132670	68071223	6e-154	548	6e-120	435
PCHAS_101720	82596456	2e-167	594	3e-131	474
PCHAS_140530	68072823	2e-87	326	3e-69	265
PCHAS_082300	156097436	0	733	7e-158	561
PCHAS_030500	70945545	6e-120	436	5e-90	336
PCHAS_134300	68063971	4e-66	255	2e-50	202
PCHAS_146100	70951499	0	805	5e-170	602
PCHAS_143380	68062692	0	646	3e-144	516
PCHAS_092160	68063885	3e-43	179	1e-31	140
PCHAS_134920	70936183	4e-104	382	4e-70	269
PCHAS_135190	82596355	6e-144	514	5e-111	404
PCHAS_110380	70951241	0	670	5e-152	541
PCHAS_052270	82595898	7e-169	598	2e-130	470
PCHAS_120570	70954404	1e-124	451	3e-97	359
PCHAS_102080	68073113	0	759	2e-154	552
PCHAS_052130	258549097	4e-12	73.8	4e-08	60.2
PCHAS_081080	83317294	6e-66	254	2e-49	199
PCHAS_140950	82753589	8e-83	311	1e-56	223
PCHAS_111200	82541363	3e-78	296	9e-61	238
PCHAS_090550	82753574	0	885	8e-91	340
PCHAS_090240	124803496	1e-54	216	4e-41	171
PCHAS_072810	70922638	3e-66	257	2e-48	197
PCHAS_123850	70940360	7e-89	330	1e-68	263
PCHAS_011470	70944061	6e-142	508	3e-117	426
PCHAS_110400	70936576	5e-170	602	2e-127	461
PCHAS_020620	68074341	0	806	4e-177	625
PCHAS_113200	68067157	5e-85	318	4e-62	242
PCHAS_111890	68068961	2e-153	546	2e-117	426
PCHAS_132510	221059289	2e-22	107	1e-11	72.4
PCHAS_000060	70937490	3e-165	586	9e-128	461
PCHAS_130460	68069105	0	652	2e-149	532
PCHAS_110110	68064534	2e-134	484	5e-117	426
PCHAS_133030	68075141	0	711	7e-151	538
PCHAS_123230	82540649	1e-179	633	3e-139	499
PCHAS_133190	82752990	4e-94	349	5e-83	312
PCHAS_130410	68072515	1e-163	580	5e-129	465
PCHAS_011070	83286699	0	1250	5e-101	376
PCHAS_131460	70949166	2e-92	342	4e-70	268
PCHAS_133910	70954491	0	795	2e-170	604
PCHAS_051910	70950293	3e-42	178	6e-31	140
PCHAS_091260	68069713	6e-125	451	4e-98	361
PCHAS_145320	82704824	6e-178	628	2e-136	491
PCHAS_050730	83273573	0	734	5e-166	589
PCHAS_121830	156096941	8e-71	271	9e-56	220
PCHAS_082290	82541529	0	825	1e-173	614
PCHAS_122790	70951684	1e-74	283	8e-53	210
PCHAS_110790	70952051	1e-64	251	3e-51	206
PCHAS_136910	68071965	1e-86	324	7e-68	261
PCHAS_121410	82794149	0	700	9e-155	551
PCHAS_100120	83032805	0	731	6e-167	592
PCHAS_030120	70947081	0	766	4e-171	605
PCHAS_132830	68070679	2e-32	141	5e-23	110
PCHAS_110850	68063717	0	711	5e-153	545
PCHAS_050180	83282600	1e-157	560	2e-123	446
PCHAS_121310	124802262	3e-154	549	9e-121	438
PCHAS_113050	68074305	7e-127	457	1e-98	363
PCHAS_122820	68062909	2e-93	348	4e-71	273
PCHAS_114550	82539104	0	670	8e-145	519
PCHAS_082800	83314800	4e-121	439	8e-92	341
PCHAS_060930	70917017	3e-87	325	1e-66	256
PCHAS_131450	258549210	4e-113	412	2e-89	333
PCHAS_145470	124806615	2e-48	194	9e-36	152
PCHAS_131150	156100441	3e-175	620	3e-137	494
PCHAS_133370	156100007	0	718	2e-164	583
PCHAS_010130	82704813	5e-25	119	3e-20	103
PCHAS_112820	82540249	0	723	4e-168	595
PCHAS_124140	82539374	0	683	8e-150	535
PCHAS_000840	31711514	2e-158	564	5e-125	453
PCHAS_041540	68063627	3e-151	539	2e-121	439
PCHAS_081810	82794301	5e-24	113	2e-17	90.8
PCHAS_091550	68070599	0	663	2e-138	497
PCHAS_072570	83286231	9e-147	524	9e-115	417
PCHAS_092585	70940321	6e-87	325	3e-69	266
PCHAS_122640	62738924	4e-157	558	1e-120	437
PCHAS_000210	70937538	4e-127	459	3e-100	369
PCHAS_120920	68069617	9e-171	604	4e-129	465
PCHAS_135500	221058671	3e-64	247	5e-48	193
PCHAS_071010	70954000	1e-127	461	1e-97	361
PCHAS_142530	68072943	3e-134	482	7e-107	391
PCHAS_083030	296005269	3e-114	416	6e-86	322
PCHAS_000090	70949669	0	789	2e-176	623
PCHAS_070840	221056564	0	724	1e-156	558
PCHAS_114700	70934547	0	760	2e-157	562
PCHAS_100440	82752518	6e-53	210	2e-40	168
PCHAS_020240	124505825	6e-62	241	4e-43	178
PCHAS_020100	68066915	2e-70	268	1e-51	205
PCHAS_111280	68076097	1e-70	269	6e-54	214
PCHAS_061270	70953626	4e-135	485	9e-106	387
PCHAS_123640	68011410	3e-101	373	3e-75	287
PCHAS_100170	83314356	3e-88	330	2e-50	204
PCHAS_102920	82794128	5e-168	594	7e-132	474
PCHAS_040150	82793945	3e-106	389	6e-90	335
PCHAS_011210	86170958	6e-23	109	2e-17	91.6
PCHAS_083370	82538747	4e-110	402	1e-79	300
PCHAS_090800	83315034	7e-138	495	5e-101	372
PCHAS_133570	68073189	9e-54	213	3e-40	167
PCHAS_042000	70938525	0	651	7e-144	515
PCHAS_104140	70941700	9e-150	534	3e-116	423
PCHAS_093760	31711512	6e-114	415	3e-96	356
PCHAS_000950	70946469	0	782	4e-174	615
PCHAS_011040	83315608	0	787	4e-172	609
PCHAS_061130	68067879	2e-143	513	3e-111	406
PCHAS_142600	70939853	0	788	2e-175	621
PCHAS_113700	68076629	2e-98	362	2e-77	292
PCHAS_000730	70937980	0	680	6e-147	525
PCHAS_134290	221058929	9e-134	480	8e-108	394
PCHAS_141070	82595305	3e-168	595	9e-131	471
PCHAS_111240	82541419	4e-178	628	1e-142	510
PCHAS_010050	82541037	4e-91	339	4e-78	296
PCHAS_000120	70949247	7e-154	548	3e-112	409
PCHAS_110220	68072521	2e-84	316	2e-65	252
PCHAS_072430	82593902	5e-170	601	2e-132	476
PCHAS_111270	70951784	0	697	8e-159	564
PCHAS_111780	68068489	2e-169	600	1e-124	451
PCHAS_146850	70949503	2e-118	430	1e-97	361
PCHAS_111160	70947925	1e-143	513	1e-107	394
PCHAS_122960	70951609	0	752	5e-171	604
PCHAS_136340	156096408	2e-112	409	6e-90	335
PCHAS_142480	68071263	6e-155	551	1e-118	431
PCHAS_052480	82794567	2e-89	333	2e-65	254
PCHAS_146210	82539359	0	790	2e-169	600
PCHAS_140610	70931078	2e-106	390	1e-81	307
PCHAS_102680	156102186	8e-52	207	7e-39	164
PCHAS_121080	83033008	0	741	2e-166	590
PCHAS_135960	83316039	0	640	1e-147	526
PCHAS_146770	70940394	0	820	1e-180	639
[truncated: 3,138 more rows]

## Sheet: Sheet3
Sheet 3: Performance of SMAT80 over BLOSUM90 for Plasmodium knowlesi against non-redundant database
A) Smat80 matrix gives both better E-values and scores for the following: (2392/5183)
Query	Best non-self subject hit common to both matrices	Smat80 E-values	Smat80 bit-scores	BLOSUM90 E-values	BLOSUM90 bits-scores
PKH_000240	221059199	4e-69	266	3e-52	209
PKH_000390	221054225	4e-63	245	2e-50	203
PKH_000430	221056368	1e-105	388	4e-90	336
PKH_000450	221052198	2e-121	441	9e-97	358
PKH_000030	226438087	6e-55	219	1e-46	191
PKH_000280	226438087	8e-86	321	2e-69	266
PKH_000370	221054319	9e-129	464	3e-102	376
PKH_000230	221053273	1e-57	227	9e-50	201
PKH_000260	221061717	9e-114	415	4e-90	336
PKH_000050	156093209	6e-165	586	4e-119	433
PKH_000220	221060418	4e-52	208	2e-41	172
PKH_000500	221058322	4e-120	436	2e-94	350
PKH_000520	221052515	3e-126	456	1e-95	354
PKH_000510	156096045	4e-135	488	1e-104	386
PKH_000540	221058335	5e-84	316	8e-62	242
PKH_000740	221055569	4e-24	116	1e-14	84.5
PKH_000610	221053043	3e-69	266	6e-56	222
PKH_000600	221055453	1e-65	254	7e-53	212
PKH_000590	296213270	3e-22	110	4e-17	93.7
PKH_000190	226438087	6e-62	242	1e-52	211
PKH_000400	221052350	3e-76	289	9e-57	225
PKH_000100	156093229	2e-157	560	5e-109	399
PKH_000210	221060422	2e-74	284	6e-55	218
PKH_000080	221060418	9e-71	271	3e-55	219
PKH_000180	221056368	2e-90	337	2e-75	287
PKH_000290	221061643	1e-76	290	2e-74	282
PKH_000760	221052348	1e-118	431	7e-95	352
PKH_000700	221054560	2e-122	443	2e-70	271
PKH_000690	156094009	5e-139	499	3e-110	402
PKH_000560	221056582	3e-66	256	3e-52	209
PKH_000200	221056266	1e-79	301	2e-65	253
PKH_000060	221060885	4e-82	309	3e-72	277
PKH_000470	221058330	9e-116	420	3e-91	338
PKH_000250	221060418	1e-114	418	1e-93	348
PKH_000670	221059051	1e-108	397	2e-86	323
PKH_000420	221061735	7e-106	389	6e-88	329
PKH_000090	226438087	3e-67	260	3e-56	222
PKH_000010	192988545	5e-92	341	5e-73	278
PKH_000140	221061643	2e-177	626	2e-145	520
PKH_000410	221059968	2e-124	449	2e-98	363
PKH_000720	221054560	1e-70	271	5e-42	176
PKH_000040	221054225	3e-65	253	7e-54	215
PKH_000570	221052198	1e-45	187	2e-35	153
PKH_000070	221061717	5e-67	259	2e-51	207
PKH_000480	221061183	3e-97	359	8e-79	298
PKH_000710	221056266	2e-77	294	3e-62	243
PKH_000150	221060092	6e-68	262	5e-52	208
PKH_000120	221054225	4e-58	229	4e-46	189
PKH_000160	156093028	7e-165	584	2e-116	423
PKH_000620	221060422	7e-70	268	7e-59	231
PKH_000550	221054560	3e-97	359	1e-62	244
PKH_000330	221057748	1e-56	224	2e-47	193
PKH_000270	221060418	1e-111	408	5e-91	340
PKH_000460	221055924	8e-137	491	8e-115	418
PKH_000650	221056975	0	643	1e-142	512
PKH_000110	221056975	5e-66	255	2e-52	210
PKH_000440	221055517	1e-50	204	2e-42	177
PKH_000360	221053530	9e-140	501	9e-117	425
PKH_000660	226438087	5e-97	357	2e-94	348
PKH_000640	221057540	6e-124	449	2e-103	380
PKH_000730	221055453	1e-44	185	2e-37	160
PKH_000350	221053568	4e-69	266	3e-53	213
PKH_000340	221058094	3e-170	603	5e-138	496
PKH_010130	156094728	2e-127	459	2e-97	359
PKH_010150	156094732	5e-68	261	1e-49	200
PKH_010960	156094892	0	858	7e-157	559
PKH_011680	221052174	2e-91	339	9e-69	263
PKH_010850	156094870	2e-115	420	1e-89	334
PKH_010900	156094880	2e-128	464	2e-106	390
PKH_010860	156094872	4e-177	626	1e-140	504
PKH_010730	156094846	1e-170	604	5e-140	502
PKH_011100	221052060	4e-132	475	2e-104	383
PKH_011200	156094938	2e-100	369	4e-82	309
PKH_011320	221052104	1e-118	430	3e-90	335
PKH_011380	156082171	6e-155	551	9e-123	444
PKH_011340	156082163	3e-62	241	4e-47	190
PKH_010830	156094866	0	663	5e-155	553
PKH_010800	156094858	1e-40	168	1e-30	135
PKH_010580	156094814	0	1011	3e-159	568
PKH_010600	156094818	0	668	3e-151	538
PKH_011560	124512708	9e-36	156	1e-35	155
PKH_010020	221051846	1e-161	574	4e-121	439
PKH_010440	156094784	4e-103	378	2e-80	303
PKH_010890	156094878	3e-47	193	8e-38	162
PKH_011230	156094944	7e-61	240	2e-52	212
PKH_010910	156094882	0	646	1e-148	530
PKH_010050	156094718	9e-64	247	7e-50	200
PKH_010470	221051934	2e-66	256	7e-50	200
PKH_010870	156094874	1e-115	421	2e-89	333
PKH_011090	156094916	2e-114	417	6e-94	348
PKH_011660	156082223	0	733	1e-159	569
PKH_011140	156094926	5e-155	552	7e-127	458
PKH_011130	156094924	2e-154	549	6e-124	448
PKH_010700	156094840	6e-152	541	6e-114	415
PKH_010670	156094834	2e-128	463	1e-101	374
PKH_011360	221052112	0	647	5e-144	514
PKH_011250	156094948	1e-96	358	6e-76	289
PKH_010950	156094890	8e-71	271	1e-48	197
PKH_010570	156094812	3e-152	543	2e-122	444
PKH_011270	156094952	1e-154	551	9e-121	438
PKH_010880	221052016	1e-62	244	6e-48	194
PKH_010930	156094886	5e-56	222	5e-44	182
PKH_010615	156094822	1e-49	200	2e-38	162
PKH_010620	68063847	2e-46	187	4e-33	143
PKH_011760	221052202	1e-136	491	4e-106	389
PKH_011710	224472612	0	658	2e-152	543
PKH_011610	156082215	1e-156	556	3e-125	452
PKH_010180	156094738	3e-129	466	2e-96	356
PKH_011450	156082185	0	651	7e-148	527
PKH_010980	221052036	0	757	3e-172	609
PKH_010680	221051976	2e-143	512	1e-106	390
PKH_010760	156094852	2e-80	303	7e-63	244
PKH_011080	156094914	5e-170	601	2e-137	492
PKH_011300	221052242	2e-62	245	5e-55	220
PKH_010640	221051970	3e-170	602	1e-135	487
PKH_010420	221051922	1e-35	152	8e-24	112
PKH_011540	221052148	5e-100	368	1e-76	290
PKH_010480	156094794	2e-67	258	1e-46	189
PKH_010110	156094724	2e-55	219	2e-43	179
PKH_011770	221057354	0	686	1e-146	524
PKH_010190	156094740	1e-131	473	3e-100	369
PKH_011530	68072195	2e-152	544	5e-123	446
PKH_010080	156094720	2e-11	73	5e-09	64.8
PKH_011430	156082181	7e-171	606	5e-136	490
PKH_011280	221058096	2e-64	250	3e-50	202
PKH_010270	221059343	2e-136	491	2e-103	381
PKH_010430	221051924	2e-126	456	4e-99	365
PKH_011780	221061151	5e-100	371	3e-80	305
PKH_010290	221053380	3e-61	241	1e-52	212
PKH_010030	221060670	6e-76	288	2e-61	240
PKH_010010	221052477	0	686	3e-160	569
PKH_011160	156094930	2e-145	521	1e-122	445
PKH_011050	156094910	7e-18	97.2	5e-17	94.1
PKH_010990	156094898	2e-157	560	1e-125	454
PKH_011720	221052182	0	800	3e-173	614
PKH_010540	156094804	0	859	7e-175	619
PKH_010465	156094790	2e-34	147	4e-25	117
PKH_010780	156094854	0	734	1e-169	601
PKH_010040	221052914	4e-124	449	5e-98	362
PKH_011750	156082239	1e-63	247	5e-51	205
PKH_011740	156082237	4e-75	286	1e-51	208
PKH_011290	221060418	4e-107	393	2e-85	320
PKH_020590	156095041	1e-91	340	4e-72	275
PKH_020110	156093274	4e-66	256	2e-51	207
PKH_021280	156095167	1e-66	257	7e-52	207
PKH_020680	156095059	1e-75	287	2e-57	226
PKH_020230	221052100	3e-63	248	7e-56	223
PKH_020830	156095083	1e-104	383	4e-80	301
PKH_020800	221052356	5e-84	314	3e-62	242
PKH_020500	156095023	1e-133	481	3e-106	389
PKH_020530	156095029	3e-149	532	7e-119	431
PKH_020470	156095017	6e-114	417	2e-86	326
PKH_020330	156094991	9e-75	284	5e-59	231
PKH_020320	156090888	4e-109	399	1e-87	327
PKH_020870	156095091	4e-173	612	6e-140	502
PKH_020430	156095009	2e-147	526	7e-120	435
PKH_020410	156095005	2e-73	279	1e-60	237
PKH_021590	221057354	0	683	7e-150	535
PKH_020450	124505813	8e-79	298	1e-65	254
PKH_021340	221052465	2e-71	272	1e-55	219
PKH_020010	221056038	0	649	1e-150	539
PKH_021290	296004897	2e-43	180	7e-37	158
PKH_021180	156095149	0	656	3e-152	542
PKH_021310	156095173	0	707	8e-164	582
PKH_020620	156095047	1e-121	440	1e-91	340
PKH_020640	156095051	3e-152	542	4e-123	445
PKH_020600	156095043	0	701	6e-167	591
PKH_020060	156093262	2e-104	385	2e-96	358
PKH_021240	221052445	0	741	3e-169	599
PKH_020490	156095021	1e-70	271	4e-45	186
PKH_020480	156095019	8e-159	564	4e-126	456
PKH_020810	156095079	4e-95	352	6e-76	288
PKH_020930	156095103	3e-90	335	8e-73	277
PKH_020400	156095003	1e-106	390	4e-84	315
PKH_020420	156095007	0	716	5e-161	571
PKH_020040	156093252	0	657	4e-140	502
PKH_020250	221055916	0	751	2e-172	610
PKH_021380	221052473	0	693	2e-153	547
PKH_020220	156094981	1e-116	423	3e-93	345
PKH_020200	221052236	2e-65	251	2e-48	194
PKH_020350	156094995	5e-83	312	1e-63	248
PKH_020660	221052328	2e-92	344	2e-69	267
PKH_020700	156095063	3e-130	469	1e-102	377
PKH_020390	124505825	2e-56	222	1e-40	170
PKH_021120	156095137	4e-61	238	2e-48	195
PKH_021270	156095165	1e-155	554	2e-122	443
PKH_020540	156095031	7e-124	448	9e-100	368
PKH_020170	156094971	0	737	2e-168	596
PKH_021410	221054826	6e-99	366	5e-90	336
PKH_021040	296004466	2e-61	241	3e-54	217
PKH_020460	156095015	0	718	2e-162	577
PKH_020050	156093254	8e-144	515	6e-122	443
PKH_021110	156095135	1e-81	307	4e-62	242
PKH_021360	156095183	2e-165	586	1e-124	450
PKH_020160	221052228	0	803	1e-179	634
PKH_021570	221057356	0.32	40.9	0.33	40.6
PKH_020380	156095001	9e-93	344	1e-60	237
PKH_020610	156095045	0	645	3e-155	553
PKH_020960	124505711	1e-58	232	3e-39	168
PKH_020240	221055589	8e-67	259	2e-58	231
PKH_021060	156095125	0	742	6e-166	589
PKH_020560	156095035	1e-173	614	1e-126	458
PKH_021580	221052513	2e-112	409	8e-86	321
PKH_020140	156094963	1e-52	209	7e-33	142
PKH_021530	156095211	4e-153	545	8e-115	418
PKH_021510	156095207	1e-106	390	2e-84	316
PKH_021450	156095195	2e-69	265	1e-50	202
PKH_021470	156095199	2e-69	265	2e-53	212
PKH_021550	70950121	2e-25	123	1e-19	104
PKH_020270	221061183	0	681	1e-162	578
PKH_021600	221056414	7e-81	304	9e-81	303
PKH_021430	156095191	2e-109	399	4e-83	311
PKH_020770	221052475	6e-116	423	3e-95	354
PKH_031280	156093578	1e-63	247	1e-45	187
PKH_031520	156093536	2e-125	453	5e-102	375
PKH_031730	156093500	2e-89	333	7e-73	277
PKH_030150	156094505	5e-127	459	3e-91	340
PKH_030330	156094543	4e-43	179	6e-35	151
PKH_031640	156093518	8e-56	219	2e-40	167
PKH_031565	296004879	9e-40	166	7e-30	132
PKH_030910	156094659	6e-136	488	1e-110	404
PKH_030840	221052598	3e-87	325	6e-68	261
PKH_030460	156094571	2e-173	614	6e-144	516
PKH_030430	156094563	2e-69	267	2e-54	216
PKH_031960	156093446	3e-131	473	5e-106	389
PKH_031220	221055916	2e-149	534	6e-121	439
PKH_031150	167524673	9e-16	86.3	1e-06	55.2
PKH_030230	156094519	2e-98	365	6e-80	303
PKH_030810	156094639	2e-92	342	1e-64	250
PKH_031230	221052520	0	788	9e-177	625
PKH_031810	156093484	5e-77	291	4e-59	231
PKH_031820	156093482	9e-142	508	1e-112	411
PKH_031440	156093550	2e-165	586	1e-125	453
PKH_031410	68072173	2e-25	119	1e-19	100
PKH_031580	124511978	0	660	5e-154	549
PKH_031540	156093534	2e-143	512	7e-116	421
PKH_031590	156093528	5e-128	463	9e-108	396
PKH_031720	156093502	2e-127	459	8e-103	378
PKH_030160	156094507	0	785	2e-173	613
PKH_031940	221052906	7e-41	172	3e-29	133
PKH_030740	156094625	4e-160	569	4e-128	463
PKH_031800	156093486	0	685	6e-162	575
PKH_031490	156093540	1e-129	467	4e-100	368
PKH_030830	221052600	0	705	8e-160	567
PKH_031570	221052832	3e-123	446	2e-94	350
PKH_031240	221060670	9e-115	419	5e-93	346
PKH_030280	156094529	3e-137	493	8e-105	385
PKH_030790	156094635	0	720	2e-163	579
PKH_031400	156093554	4e-73	278	4e-57	224
PKH_030640	221052638	0	684	8e-140	501
PKH_031070	156094691	2e-39	165	2e-30	135
PKH_031050	156094687	2e-67	260	1e-52	210
PKH_031210	156093158	4e-92	343	4e-76	289
PKH_031950	156093460	8e-26	122	6e-15	86.6
PKH_030900	156094657	0	723	1e-162	577
PKH_031460	156093546	4e-131	471	4e-106	388
PKH_031260	156093580	1e-178	630	5e-141	505
PKH_030760	156094629	0	659	7e-152	541
PKH_031660	156093514	5e-164	581	8e-129	464
PKH_030370	156094551	1e-94	351	3e-77	292
PKH_031030	156094683	0	688	1e-157	561
PKH_031390	156093556	1e-119	434	6e-92	342
PKH_031670	156093512	4e-151	539	6e-122	442
PKH_030670	156094611	1e-93	347	8e-72	274
PKH_031620	156093522	8e-64	249	3e-47	194
PKH_030110	156094501	3e-145	520	5e-118	429
PKH_031560	156093530	5e-22	108	2e-15	85.7
PKH_031380	156093558	7e-123	444	2e-99	366
PKH_031180	156094705	6e-71	271	2e-58	229
PKH_031890	156093468	2e-107	392	4e-82	308
PKH_031040	221052558	0	727	6e-161	572
PKH_030880	156094653	3e-71	271	2e-54	215
PKH_030720	156094621	0	795	8e-174	614
PKH_030260	156094525	0	679	3e-160	569
PKH_031930	221056713	1e-60	237	6e-48	195
PKH_031690	156093508	0	640	7e-148	528
PKH_030970	221052572	0	800	1e-180	637
PKH_030730	156094623	2e-34	149	7e-26	120
PKH_031340	156093566	4e-107	392	1e-83	313
PKH_031090	124505217	2e-154	551	8e-130	469
PKH_030770	156094631	5e-133	479	1e-113	415
PKH_030590	221052648	2e-180	636	8e-145	518
PKH_030750	156094627	7e-124	447	2e-100	369
PKH_031920	221053490	8e-128	462	2e-100	371
PKH_030270	156094527	4e-164	582	4e-136	489
PKH_030130	221059920	3e-45	188	3e-38	164
PKH_031430	221052804	2e-85	319	2e-66	256
PKH_031790	156093488	8e-175	618	3e-140	503
PKH_030490	221052668	2e-123	446	3e-96	355
PKH_031190	156094707	2e-76	291	8e-52	209
PKH_031290	156093576	2e-110	402	3e-86	322
PKH_031270	221052772	9e-105	384	2e-84	317
PKH_030420	156094561	0	756	4e-176	622
PKH_030010	221059203	9e-88	328	4e-76	289
PKH_031980	221056707	3e-168	596	1e-131	474
PKH_031990	221057832	2e-87	329	5e-70	271
PKH_031970	156093444	3e-99	366	1e-78	297
PKH_031470	221052812	5e-140	501	4e-110	402
PKH_031350	156093564	1e-100	370	9e-76	286
PKH_031255	221058817	2e-105	387	2e-89	334
PKH_031250	221057928	0	753	1e-172	611
PKH_031910	221052900	6e-59	230	2e-45	185
PKH_040010	156093601	1e-156	557	2e-115	420
PKH_041310	50540863	0	738	5e-168	595
PKH_040930	156093998	0	698	4e-164	582
PKH_041070	156093970	3e-150	536	1e-111	407
PKH_040050	156093623	6e-114	415	1e-97	361
PKH_040090	156093633	1e-162	577	2e-131	473
PKH_040750	156093759	6e-148	529	1e-127	461
PKH_040690	156093751	0	746	4e-169	598
PKH_041400	156093892	5e-79	297	6e-62	240
PKH_040240	156093663	1e-130	470	3e-101	373
PKH_040800	156093769	8e-97	358	1e-72	278
PKH_040900	156093789	2e-132	476	1e-105	387
PKH_040890	156093787	0	765	8e-173	611
PKH_041130	156093958	6e-147	524	1e-117	427
PKH_041120	221053145	3e-136	489	3e-109	399
PKH_041330	156093906	3e-62	242	9e-46	186
PKH_040320	156093679	0	691	4e-153	546
PKH_040520	156093721	1e-126	457	1e-99	367
PKH_041080	156093968	3e-175	618	3e-138	496
PKH_040110	156093639	5e-76	288	7e-62	240
PKH_041430	156093884	2e-91	339	4e-73	278
PKH_041410	156093890	6e-132	474	2e-101	373
PKH_041700	156093834	2e-135	486	5e-102	375
PKH_041660	156093842	3e-159	565	6e-127	458
PKH_041705	258537810	1e-26	124	5e-23	111
PKH_041740	156093826	2e-144	517	6e-20	103
PKH_040350	156093685	0	641	6e-140	503
PKH_040970	156093990	2e-85	319	3e-63	245
PKH_041240	156093924	1e-111	408	2e-92	344
PKH_040820	156093773	2e-164	583	4e-129	466
PKH_040160	70942126	4e-57	224	5e-43	177
PKH_041000	124801126	9e-67	256	5e-42	173
PKH_040480	156093713	0	776	1e-177	627
PKH_040440	156093705	9e-164	581	3e-129	466
PKH_040180	156093651	1e-159	567	5e-129	466
PKH_041480	156093874	7e-87	327	3e-68	265
PKH_040280	156093671	3e-85	319	2e-63	245
PKH_041180	156093946	0	641	1e-145	520
PKH_040940	156093996	0	722	4e-162	575
PKH_041560	221056414	0	661	3e-155	554
PKH_040675	258537828	1e-35	152	6e-26	119
PKH_041370	156093898	1e-155	554	1e-124	450
PKH_040604	221055453	6e-63	245	1e-51	208
PKH_040540	156093725	9e-177	624	3e-146	522
PKH_040570	156093731	3e-138	495	2e-109	399
PKH_040630	221060781	9e-63	245	2e-55	220
PKH_040070	156093629	3e-52	210	7e-40	169
PKH_041150	156093954	9e-77	290	1e-62	243
PKH_040920	156094000	2e-170	603	1e-130	471
PKH_041580	156093858	1e-156	557	2e-121	440
PKH_040200	124801410	1e-76	292	1e-61	242
PKH_041470	156093876	2e-25	122	2e-18	99.1
PKH_040470	156093711	3e-106	389	8e-81	304
PKH_041280	156093916	3e-84	315	1e-64	250
PKH_040020	156093603	1e-140	505	2e-104	384
PKH_040600	156093737	0	1078	1e-132	479
PKH_040760	61661429	0	686	3e-152	542
PKH_040030	156093611	2e-140	504	8e-123	445
PKH_041670	156093840	0	738	2e-177	626
PKH_040700	156093753	2e-105	386	6e-84	314
PKH_040270	156093669	4e-103	378	4e-79	298
PKH_041460	156093878	2e-96	357	2e-74	283
PKH_040680	156093749	6e-75	284	9e-60	233
PKH_041730	221053267	2e-57	225	2e-43	178
PKH_040605	221053043	2e-142	510	4e-114	415
PKH_040120	124801435	4e-32	140	2e-21	104
PKH_040460	156093709	0	690	4e-160	570
PKH_041010	156093982	1e-49	199	8e-38	158
PKH_041140	156093956	4e-156	556	3e-130	470
PKH_040720	221052475	9e-53	212	6e-44	182
PKH_040390	221052997	8e-128	461	1e-102	377
PKH_041770	221054796	3e-122	444	3e-97	360
PKH_041300	294959211	2e-53	213	3e-30	136
PKH_040230	156093661	5e-65	251	1e-48	196
PKH_040730	156093755	0	726	6e-163	578
PKH_041220	156093928	2e-128	464	8e-116	422
PKH_040410	221053001	0	680	3e-150	535
PKH_040060	156093627	2e-116	423	4e-89	333
PKH_041490	156093872	0	702	6e-165	585
PKH_040880	156093785	0	742	9e-173	611
PKH_041650	156093844	1e-43	179	4e-31	137
PKH_040610	221061643	0	726	7e-166	589
PKH_040100	156093635	7e-33	144	1e-23	112
PKH_041630	221053247	5e-134	482	4e-104	383
PKH_040860	156093781	6e-141	504	2e-111	406
PKH_041540	156093862	1e-74	282	7e-57	223
PKH_040640	156093741	9e-95	350	2e-72	276
PKH_041550	156093860	0	734	2e-180	638
PKH_052470	156098165	1e-114	417	8e-97	358
PKH_051360	156097913	0	776	2e-175	621
PKH_052060	156098085	9e-157	557	5e-123	445
PKH_051720	156097969	2e-165	586	1e-133	481
PKH_051860	156097995	0	699	4e-162	575
PKH_051790	296004416	8e-60	234	1e-47	193
PKH_051810	156097985	0	641	1e-134	484
PKH_052110	156098095	5e-88	329	2e-52	211
PKH_052550	156098177	0	696	5e-155	552
PKH_052500	156098169	0	733	4e-170	603
PKH_052540	156098175	0	744	2e-175	620
PKH_051830	156097989	3e-147	526	2e-116	423
PKH_051450	221056626	2e-142	511	2e-110	404
PKH_051280	221061895	7e-51	206	6e-47	192
PKH_052090	156098091	7e-128	461	4e-101	371
PKH_051410	156097923	1e-29	131	3e-22	107
PKH_052740	156098215	0	653	4e-148	529
PKH_052790	7406650	9e-156	554	1e-102	378
PKH_051680	156097963	0	658	3e-152	543
PKH_052360	156098141	1e-161	574	8e-133	478
PKH_051400	156097921	8e-52	207	4e-39	163
PKH_052590	156098183	1e-125	453	2e-99	366
PKH_052660	156098195	2e-74	284	4e-64	250
PKH_052800	156098231	0	668	4e-154	549
PKH_050050	156097651	1e-169	601	3e-125	453
PKH_050420	156097729	5e-176	622	1e-144	517
PKH_050150	156097675	9e-64	246	1e-48	195
PKH_050180	221054426	2e-93	349	6e-74	284
PKH_050160	156097677	0	699	2e-163	579
PKH_050920	156097823	2e-50	201	9e-38	158
PKH_050960	124512356	2e-19	100	5e-09	65.7
PKH_052410	156098151	3e-126	456	9e-102	374
PKH_052390	221053760	9e-124	448	5e-100	368
PKH_052280	221052242	4e-38	164	1e-30	139
PKH_051980	156098019	7e-51	207	3e-40	171
PKH_052010	156098073	2e-71	274	5e-62	243
PKH_052000	156098051	2e-115	419	6e-96	355
PKH_051240	156097881	0	772	7e-175	618
PKH_050370	156097717	2e-142	512	8e-114	417
PKH_051160	156097865	1e-168	597	1e-138	498
PKH_051640	156097955	3e-126	455	2e-102	376
PKH_051320	221053542	0	741	4e-167	591
PKH_050790	156097797	3e-148	529	1e-113	414
PKH_052400	284027805	4e-160	569	9e-131	471
PKH_051340	156097911	2e-121	439	5e-95	351
PKH_052160	156098107	0	658	3e-149	532
PKH_050710	156097781	0	759	1e-176	623
PKH_051460	221056626	0	727	5e-171	605
PKH_051350	221055477	4e-175	620	8e-154	549
PKH_050060	221053290	1e-161	575	2e-126	458
PKH_050590	156097757	2e-121	439	2e-92	343
PKH_052780	156098223	5e-150	535	5e-112	409
PKH_052670	156098199	2e-62	243	4e-46	188
PKH_050100	156097663	9e-65	251	6e-42	175
PKH_052460	156098161	3e-145	521	8e-122	443
PKH_050870	156097813	9e-56	219	8e-43	175
PKH_052750	156098217	4e-97	360	5e-80	303
PKH_050440	156097733	0	643	4e-145	519
PKH_052310	156098131	3e-177	625	1e-143	513
PKH_051981	221061895	2e-114	417	4e-98	363
PKH_051290	156097883	7e-59	233	2e-53	214
PKH_050110	156097665	7e-149	532	2e-119	434
PKH_051740	156097973	0	767	5e-178	628
PKH_051300	156097891	4e-75	287	1e-65	255
PKH_052050	156098083	2e-174	618	2e-146	525
PKH_051390	221053556	3e-106	390	4e-78	297
PKH_051960	156098015	3e-137	492	8e-104	381
PKH_052820	260060826	1e-18	98.4	2e-14	83.6
PKH_050290	156097701	6e-153	544	4e-120	435
PKH_052350	156098139	2e-82	309	9e-61	237
PKH_050730	156097785	1e-43	178	4e-32	140
PKH_050530	156097747	0	698	1e-160	570
PKH_051500	156097929	1e-114	417	2e-93	346
PKH_051920	156098007	6e-151	538	6e-119	431
PKH_051470	221052522	7e-115	419	4e-90	336
PKH_051510	221057109	3e-43	181	9e-40	169
PKH_051610	156097949	7e-145	518	2e-114	416
PKH_052260	156098125	4e-123	445	1e-96	356
PKH_052340	156098137	1e-128	464	2e-105	387
PKH_051985	221053678	5e-128	462	2e-102	377
PKH_051850	156097993	4e-98	362	1e-79	300
PKH_050890	156097817	9e-146	521	2e-115	420
PKH_050570	221053392	2e-91	339	2e-67	259
PKH_050820	156097803	0	748	8e-173	611
PKH_051710	82593906	3e-88	329	9e-69	264
PKH_051930	156098009	3e-136	489	2e-110	403
PKH_051560	156097939	1e-143	514	1e-120	437
PKH_051970	156098017	1e-64	249	2e-49	198
PKH_052530	124505561	0.0007	46.8	0.0009	46
PKH_050980	156097833	8e-91	338	1e-70	271
PKH_052240	156098121	0	693	3e-153	547
PKH_050540	156097749	2e-59	232	2e-45	184
PKH_052490	156098167	4e-119	432	7e-99	364
PKH_050090	156097661	3e-174	616	8e-127	458
PKH_052690	156098203	4e-50	203	4e-36	156
PKH_052730	221053828	7e-47	191	2e-35	153
PKH_052080	156098089	4e-54	214	2e-41	171
PKH_052680	221053818	5e-135	486	2e-109	401
PKH_050850	156097809	1e-129	466	2e-101	373
PKH_050780	156097795	0	715	2e-161	572
PKH_051130	156097859	1e-59	232	2e-46	188
PKH_052070	156098087	0	671	4e-155	552
PKH_052520	156098173	8e-65	250	7e-51	204
PKH_050650	156097769	0	712	4e-157	559
PKH_050640	156097767	1e-156	557	4e-125	452
PKH_051110	156097855	0	666	1e-145	521
PKH_052180	156098109	3e-175	620	3e-147	527
PKH_051370	83282204	0	686	7e-158	561
PKH_051630	156097953	3e-127	459	2e-101	373
PKH_050930	156097825	1e-79	300	8e-60	233
PKH_051990	156098053	2e-101	373	4e-84	315
PKH_051090	156097851	4e-140	503	1e-109	402
PKH_052030	156098079	1e-67	261	5e-55	219
PKH_050070	156097655	5e-104	382	4e-83	312
PKH_052650	156098197	1e-105	387	2e-81	305
PKH_051330	221053544	9e-127	457	3e-95	352
PKH_050170	156097679	7e-115	418	2e-89	333
PKH_052760	184161643	0	726	8e-145	519
PKH_052610	156098187	2e-76	289	7e-60	234
PKH_050910	156097821	4e-75	284	3e-57	224
PKH_052720	156098209	1e-83	315	1e-63	248
PKH_051910	156098005	2e-125	453	5e-102	375
PKH_052250	156098123	4e-65	251	5e-52	207
PKH_052810	226438087	3e-169	599	2e-134	482
PKH_052640	156098193	7e-176	621	3e-138	495
PKH_050040	156097649	0	690	3e-137	493
PKH_051250	221059203	2e-78	297	2e-69	267
PKH_050350	156097713	6e-129	464	2e-99	366
PKH_052770	156098221	0	688	7e-140	502
PKH_050580	124512278	3e-73	279	7e-57	224
PKH_050560	296005084	3e-58	228	4e-44	181
PKH_051520	156097933	2e-178	631	5e-160	570
PKH_050200	221053318	1e-121	440	1e-96	356
PKH_050120	156097669	4e-72	275	1e-58	230
PKH_050950	156097829	8e-154	547	2e-124	450
PKH_050860	156097811	0	708	7e-169	598
PKH_050240	156097691	0	764	2e-177	626
PKH_051800	156097983	6e-61	237	2e-47	192
PKH_051750	156097975	6e-113	412	2e-90	337
PKH_051820	156097987	0	732	2e-165	586
PKH_051690	156097965	5e-129	465	8e-102	375
PKH_051600	156097947	1e-117	427	2e-92	342
PKH_051580	156097943	3e-73	279	8e-58	227
PKH_050490	156097743	8e-125	452	8e-100	369
PKH_050340	156097711	0	712	2e-160	569
PKH_051260	221060186	3e-74	284	1e-63	248
PKH_051210	156097875	1e-168	597	6e-134	481
PKH_051060	221052902	1e-117	428	6e-100	369
PKH_060010	221057354	1e-166	591	3e-126	456
PKH_060400	156093389	5e-156	556	8e-123	445
PKH_061700	156081903	0	753	1e-172	610
PKH_060970	258597109	2e-53	215	5e-48	197
PKH_060740	156082087	0	746	8e-169	597
PKH_060760	156082083	8e-116	421	1e-91	340
PKH_062150	156081825	0	717	9e-164	581
PKH_060100	156093325	2e-45	186	7e-31	138
PKH_060070	156093317	4e-131	472	3e-101	373
PKH_061830	221062009	3e-41	174	6e-36	156
PKH_061880	156081877	7e-141	504	5e-111	404
PKH_062230	221054299	3e-58	228	1e-43	179
PKH_062220	156081809	8e-102	374	7e-81	305
PKH_060150	156093335	4e-162	575	5e-131	471
PKH_060160	156093337	2e-87	325	8e-69	263
PKH_060220	156093349	1e-128	464	1e-106	391
PKH_060180	156093341	4e-135	486	8e-108	396
PKH_060940	156082045	2e-180	636	3e-147	526
PKH_060620	156093429	1e-149	534	5e-116	422
PKH_060390	68073257	9e-89	330	2e-68	262
PKH_060370	156093383	3e-78	298	3e-62	245
PKH_062000	156081853	4e-26	123	5e-19	100
PKH_061970	156081859	0	640	6e-146	521
PKH_061910	156081871	3e-100	369	1e-80	304
PKH_061770	156081889	2e-84	315	2e-64	249
PKH_060490	221056042	6e-155	553	4e-132	477
PKH_062260	156081801	2e-61	239	4e-48	195
PKH_061530	296787415	3e-109	399	5e-84	315
PKH_062280	156100689	2e-33	148	4e-27	127
PKH_061250	156081989	1e-177	627	4e-137	492
PKH_060090	156093323	2e-96	357	2e-77	294
PKH_060870	156082059	2e-81	307	3e-70	269
PKH_061500	156081941	4e-126	456	3e-105	386
PKH_062080	156081837	8e-135	484	3e-104	382
PKH_061190	156082001	0	753	6e-174	614
PKH_061960	156081861	2e-116	423	2e-91	339
PKH_061760	156081891	4e-56	225	3e-38	165
PKH_060570	156093419	7e-153	544	5e-127	458
PKH_061720	156081899	2e-171	606	2e-132	476
PKH_061860	221058817	1e-107	394	2e-91	340
PKH_062040	156081845	2e-93	348	5e-71	273
PKH_062290	156081793	8e-167	591	5e-125	452
PKH_060830	156082069	9e-163	580	4e-143	514
PKH_061840	221061715	2e-120	436	1e-97	361
PKH_061170	156082005	2e-129	466	3e-103	379
PKH_061020	258597113	5e-39	166	3e-30	137
PKH_060540	156093413	0	754	9e-162	575
PKH_062140	221054281	2e-84	315	4e-65	251
PKH_061320	156081977	0	644	3e-142	509
PKH_062010	156081851	2e-31	141	8e-16	89.5
PKH_060850	156082063	3e-74	282	2e-54	216
PKH_061100	156082019	0	831	6e-134	484
PKH_060080	156093321	3e-97	360	4e-77	293
PKH_061690	156081905	0	659	1e-135	487
PKH_062090	221054271	1e-137	494	1e-107	393
PKH_061310	156081979	5e-81	304	4e-63	244
PKH_061600	221054175	4e-41	171	1e-29	133
PKH_061660	221054187	3e-91	339	2e-70	268
PKH_061130	156082013	2e-151	543	7e-125	454
PKH_061180	156082003	3e-45	184	9e-34	145
PKH_060140	156093333	8e-121	439	9e-105	385
PKH_060420	156093391	0	804	9e-144	516
PKH_061470	156081947	7e-121	438	1e-98	363
PKH_061380	156081965	8e-45	184	7e-35	151
PKH_060840	156082065	5e-105	384	3e-84	315
PKH_061520	213866791	8e-100	368	4e-80	302
PKH_062070	156081839	2e-136	491	3e-104	384
PKH_060290	156093365	0	693	6e-165	586
PKH_060260	156093359	1e-79	300	2e-58	229
PKH_060780	156082079	4e-177	626	6e-144	515
PKH_060300	156093367	4e-126	457	3e-102	378
PKH_062030	156081847	1e-30	139	7e-22	110
PKH_060340	124802443	1e-75	286	3e-58	228
PKH_060860	156082061	2e-159	567	7e-137	492
PKH_060030	156093309	1e-103	381	5e-83	312
PKH_060920	156082049	0	1422	6e-163	580
PKH_061950	156081863	1e-131	474	7e-112	408
PKH_061510	156081939	8e-111	404	7e-88	328
PKH_061000	156082035	1e-90	337	5e-69	265
PKH_061160	221054087	1e-106	392	3e-84	317
PKH_061540	156081933	2e-110	403	5e-85	318
PKH_061110	156082017	1e-177	627	2e-142	510
PKH_062060	156081841	6e-81	307	2e-62	245
PKH_061050	221054065	1e-95	354	2e-72	277
PKH_062310	156081785	4e-134	482	1e-105	388
PKH_060510	258597074	3e-178	629	2e-142	510
PKH_061120	156082015	4e-172	608	9e-134	481
PKH_060500	124802497	5e-134	481	2e-106	389
PKH_062160	156091536	0	771	3e-171	605
PKH_060120	156093329	9e-124	448	1e-99	367
PKH_062200	156081813	4e-74	281	2e-57	225
PKH_061270	156081985	8e-175	618	2e-137	493
PKH_060060	156093315	1e-118	432	9e-95	352
PKH_062050	156081843	5e-74	283	8e-58	229
PKH_061290	221053951	2e-91	342	2e-84	318
PKH_060410	156093391	1e-65	253	6e-53	210
PKH_061430	156081955	2e-91	339	5e-72	274
PKH_061200	156081999	4e-129	465	3e-100	368
PKH_061060	156082027	1e-75	287	1e-58	231
PKH_061780	156081887	0	672	2e-154	550
PKH_060170	156093339	0	650	9e-156	555
PKH_062020	61743954	8e-38	164	3e-26	125
PKH_061030	68066757	3e-32	142	1e-16	90.3
PKH_060750	156082085	5e-43	177	6e-32	139
PKH_060250	156093355	2e-06	55.9	4e-06	54.4
PKH_061010	156082033	3e-44	180	2e-33	144
PKH_060770	156082081	3e-58	228	3e-44	180
PKH_060720	156082091	9e-157	559	8e-129	466
PKH_061220	156081995	8e-176	621	1e-134	484
PKH_060640	156093433	0	721	3e-163	579
PKH_060700	258597089	4e-77	291	3e-57	225
PKH_061900	156081873	5e-75	284	3e-58	228
PKH_060705	221053995	2e-106	389	4e-74	282
PKH_062330	221051846	9e-134	481	7e-105	385
PKH_061870	221055926	0	719	1e-162	577
PKH_060990	156082037	2e-41	170	1e-29	132
PKH_060710	221061183	2e-177	628	3e-149	534
PKH_060680	156082097	0	751	1e-164	584
PKH_070380	156097142	0	680	8e-156	555
PKH_070110	221054342	2e-84	315	2e-64	248
PKH_071910	221054702	2e-33	147	1e-22	112
PKH_070420	156097150	2e-46	188	4e-34	146
PKH_072270	156097512	2e-96	355	5e-74	281
PKH_071540	156097362	1e-89	333	6e-72	274
PKH_071020	221054524	0	669	2e-150	536
PKH_071030	156097266	3e-100	368	2e-77	292
PKH_073260	156081698	3e-167	592	1e-133	480
PKH_073250	156081700	4e-154	548	4e-120	435
PKH_073300	156081690	1e-113	415	2e-94	351
PKH_073240	156081702	6e-80	301	1e-66	257
PKH_073270	156081696	3e-94	349	3e-71	273
PKH_073040	156081740	5e-126	454	8e-99	363
PKH_073010	156081746	0	685	2e-156	556
PKH_072980	156081752	1e-130	470	1e-98	363
PKH_070770	156097214	0	825	2e-180	636
PKH_072570	156097564	0	661	4e-148	528
PKH_072590	156097570	3e-71	271	2e-53	211
PKH_072630	221054842	1e-157	560	2e-124	449
PKH_071750	221054670	5e-129	464	2e-99	366
PKH_071650	82595268	1e-137	493	6e-111	404
PKH_071640	156097382	6e-156	555	4e-124	449
PKH_070860	156097232	2e-133	479	5e-106	388
PKH_073430	156091994	2e-142	511	4e-111	406
PKH_072920	156081764	5e-133	478	4e-104	382
PKH_070620	156097184	0	853	9e-135	485
PKH_072890	156097626	0	804	7e-178	628
PKH_072490	156097548	4e-122	441	3e-99	365
PKH_072480	156097546	4e-106	388	5e-84	314
PKH_073110	156081726	1e-60	237	2e-50	203
PKH_073200	156081710	8e-138	494	1e-107	394
PKH_071380	156097334	0	703	2e-159	566
PKH_070140	221054348	0	673	1e-135	487
PKH_070160	156097100	4e-119	432	2e-92	343
PKH_070610	156097182	3e-154	549	8e-123	445
PKH_073410	156081666	2e-146	524	5e-121	439
PKH_073390	221054994	2e-114	417	5e-85	319
PKH_071160	156097292	0	641	3e-147	525
PKH_071770	156097408	1e-126	457	3e-100	368
PKH_070290	156097124	0	772	4e-170	602
PKH_071180	156097296	8e-55	217	2e-40	168
PKH_071810	156097416	0	753	6e-170	602
PKH_072960	156081756	3e-120	436	2e-92	344
PKH_071860	156097428	3e-153	546	2e-117	426
PKH_072780	156097604	3e-149	532	3e-119	432
PKH_073080	156081732	3e-102	376	1e-85	320
PKH_072620	156097576	8e-121	437	1e-98	363
PKH_071690	156097392	2e-163	579	4e-132	475
PKH_070980	156097256	6e-153	545	5e-118	429
PKH_071050	156097270	1e-146	524	9e-108	394
PKH_070800	156097220	3e-129	465	2e-102	376
PKH_071310	156097322	6e-149	531	6e-121	438
PKH_072220	156097502	3e-147	526	2e-120	437
PKH_072970	156081754	8e-122	441	3e-92	343
PKH_071620	221054644	2e-170	603	8e-133	478
PKH_072440	156097542	5e-157	561	5e-133	481
PKH_071400	124506883	0	700	2e-160	569
PKH_072550	221052479	3e-99	367	3e-87	327
PKH_072740	296005269	8e-126	454	3e-96	356
PKH_072380	221057928	0	664	1e-159	568
PKH_070900	156097240	8e-77	293	3e-59	234
PKH_073020	156081744	5e-144	515	3e-114	416
PKH_070490	156097164	0	678	4e-153	545
PKH_071000	156097260	7e-32	140	4e-25	117
PKH_073120	156081724	0	669	3e-161	574
PKH_070390	124506685	2e-131	475	3e-83	315
PKH_070450	156097156	1e-124	451	9e-101	371
PKH_070550	83286438	5e-56	224	6e-46	190
PKH_070410	156097148	3e-141	506	4e-104	383
PKH_073440	221055004	4e-172	608	3e-136	489
PKH_073330	156081684	2e-84	316	3e-64	248
PKH_071590	156097372	0	719	2e-157	561
PKH_071820	156097418	6e-122	441	2e-95	352
PKH_070690	156097198	0	803	4e-165	586
PKH_071730	156097400	6e-123	445	1e-98	364
PKH_070570	156097174	0	641	2e-141	507
PKH_073070	156081734	4e-122	443	9e-108	395
PKH_071290	221054578	1e-139	500	1e-108	397
PKH_071340	156097328	8e-106	387	9e-88	327
PKH_073400	156081668	2e-87	327	4e-63	245
PKH_072540	156097560	0	737	4e-170	603
PKH_072560	156097562	0	793	1e-180	637
PKH_072990	156081750	2e-154	549	2e-115	420
PKH_070930	156097246	0	691	3e-155	553
PKH_072530	296005265	6e-78	294	5e-59	230
PKH_070840	296005193	6e-119	432	2e-93	347
PKH_072660	156097586	0	763	2e-168	597
PKH_072110	156097476	2e-140	503	2e-110	403
PKH_072060	156097466	0	1061	3e-168	598
PKH_072080	156097470	0	705	1e-156	558
PKH_072700	221059347	2e-74	284	4e-56	223
PKH_070220	156097112	9e-167	591	3e-131	472
PKH_070010	156097070	7e-50	200	1e-40	169
PKH_072470	156097544	7e-140	501	2e-109	399
PKH_072300	156097518	1e-132	477	2e-102	376
PKH_072720	221060947	5e-30	137	2e-27	129
PKH_071070	156097274	5e-99	364	7e-81	304
PKH_070400	156097146	4e-180	636	5e-153	545
PKH_070510	156097168	2e-129	466	8e-104	381
PKH_070004	156093146	1e-146	524	5e-105	385
PKH_070950	156097250	0	743	1e-166	591
PKH_073140	156081720	3e-135	486	3e-109	399
PKH_072090	156097472	4e-174	615	1e-131	474
PKH_071360	156097332	0	693	8e-158	561
PKH_070670	156097194	7e-52	207	2e-37	159
PKH_070270	156097120	7e-164	581	2e-126	456
PKH_070008	156093150	1e-88	331	3e-72	276
PKH_072010	156097456	0	651	1e-152	544
PKH_072790	156097606	3e-139	500	2e-115	421
PKH_072200	156097498	1e-116	423	3e-88	329
PKH_072730	156097594	1e-166	591	8e-127	458
PKH_071200	221056268	5e-65	255	1e-39	170
PKH_072600	221054836	4e-106	389	1e-84	318
PKH_070020	156097072	3e-96	355	1e-73	280
PKH_070500	156097166	8e-81	304	2e-59	233
PKH_072030	156097460	2e-138	496	4e-111	405
PKH_070920	156097244	1e-65	254	7e-53	212
PKH_070890	156097238	5e-71	271	3e-54	215
PKH_070720	156097204	2e-73	279	5e-59	230
PKH_072260	156097510	2e-64	250	1e-50	203
PKH_072210	156097500	6e-138	494	6e-109	398
PKH_071300	156097320	9e-131	470	7e-105	384
PKH_072370	221060190	1e-85	320	4e-67	259
PKH_071950	296005229	1e-142	511	6e-113	412
PKH_072460	156082143	0.003	47.6	0.009	45.6
PKH_073380	156081672	9e-91	339	7e-56	223
PKH_072770	156097602	3e-116	422	1e-92	344
PKH_071370	82794131	2e-72	280	1e-64	254
PKH_071410	82794301	3e-17	90.9	4e-12	73.6
PKH_071990	156097452	0	671	3e-153	546
PKH_072070	156097468	5e-114	415	6e-91	338
PKH_070002	156096045	0	728	5e-156	557
PKH_072800	156097608	2e-121	439	1e-94	350
PKH_072230	156097504	0	771	1e-179	634
PKH_070170	156097102	6e-73	277	2e-56	222
PKH_072670	156097588	1e-123	447	2e-98	363
PKH_070030	156097074	1e-132	476	3e-96	356
PKH_071460	156097346	0	801	2e-180	636
PKH_073180	156081714	8e-115	417	4e-95	352
PKH_070190	156097106	5e-106	388	1e-80	304
PKH_071450	156097344	0	668	1e-148	530
PKH_073280	156081694	8e-155	551	7e-131	472
PKH_073350	156081680	1e-102	378	4e-80	303
PKH_071320	156097324	1e-92	344	1e-73	280
PKH_072330	156097526	3e-15	86.3	1e-09	66.9
PKH_071390	156097336	1e-136	490	2e-105	386
PKH_072640	156097580	8e-78	294	5e-58	227
PKH_072690	221052768	9e-66	255	1e-57	228
PKH_073230	156081704	9e-84	314	2e-66	256
PKH_071420	156097338	7e-97	358	2e-79	300
PKH_070006	184161643	3e-53	214	2e-33	148
PKH_070530	221053314	5e-104	383	1e-84	318
PKH_070470	156097160	7e-95	351	1e-71	274
PKH_070040	156097076	7e-155	551	7e-124	448
PKH_070580	156097176	6e-109	398	3e-76	289
PKH_071210	156097300	2e-143	512	2e-111	406
PKH_071250	156097310	6e-150	535	3e-123	446
PKH_071240	156097308	2e-121	439	9e-93	343
PKH_071830	156097422	4e-78	296	8e-62	241
PKH_070340	156097134	1e-115	420	1e-91	340
PKH_073310	156081688	5e-128	461	5e-103	378
PKH_073420	221055000	0	741	2e-167	593
PKH_072950	221054906	5e-123	445	2e-92	343
PKH_082800	156094201	2e-98	362	1e-74	283
PKH_080520	156096677	1e-162	577	4e-132	475
PKH_082830	124504895	0	726	2e-170	604
PKH_080190	221055045	5e-139	498	1e-108	397
PKH_081010	156096767	1e-146	524	2e-116	422
PKH_081030	156096771	3e-180	636	1e-138	497
PKH_080950	156096755	4e-135	485	4e-105	385
PKH_081000	156096765	2e-127	459	8e-102	374
PKH_083750	156094023	1e-94	350	3e-74	282
PKH_080810	156096727	2e-110	404	3e-91	340
PKH_080840	156096733	4e-179	631	3e-145	519
PKH_082680	156094221	2e-109	399	2e-81	306
PKH_081700	156096893	0	710	2e-161	573
PKH_081740	221055353	1e-175	620	5e-140	502
PKH_081860	156096919	1e-114	417	2e-89	332
PKH_080400	68070945	1e-26	125	1e-21	108
PKH_080340	156096643	0	774	9e-171	604
PKH_082050	221056694	3e-175	619	4e-132	476
PKH_083530	156094067	8e-106	387	5e-83	311
PKH_082470	156097025	4e-130	469	2e-103	380
PKH_082590	156094239	1e-166	591	5e-129	466
PKH_082610	156094235	0	646	1e-148	530
PKH_083390	156094089	2e-97	359	7e-72	274
PKH_083400	156094087	7e-81	304	4e-68	262
PKH_082300	221055473	0	639	7e-141	506
PKH_083130	156094141	3e-63	245	2e-49	199
PKH_081590	221052192	5e-153	546	3e-122	443
PKH_083570	156094059	2e-97	359	2e-76	289
PKH_083580	70928074	6e-61	237	5e-43	177
PKH_080220	68068667	1e-78	296	4e-62	241
PKH_080030	221052515	3e-135	486	2e-103	381
PKH_082380	124505009	8e-120	434	2e-93	345
PKH_080630	156096699	8e-75	283	5e-58	227
PKH_080570	156096687	3e-167	592	7e-125	451
PKH_082920	156094181	3e-121	439	3e-96	355
PKH_080180	70917275	1e-39	166	2e-29	132
PKH_080200	156096615	9e-97	357	9e-75	284
PKH_082010	156096949	0	681	1e-162	577
PKH_081020	156096769	3e-137	492	6e-106	388
PKH_082570	156094243	0	796	1e-179	633
PKH_081070	221055223	2e-37	159	1e-25	120
PKH_082690	156094219	3e-107	393	4e-82	309
PKH_080330	156096641	4e-171	605	1e-137	494
PKH_082480	156097027	6e-171	605	1e-136	491
PKH_080610	156096695	1e-73	281	2e-55	220
PKH_080260	156096627	7e-110	402	7e-91	338
PKH_083250	156094117	0	664	6e-151	538
PKH_083420	156094083	2e-99	366	1e-78	296
PKH_081960	156096939	0	729	4e-173	612
PKH_080620	156096697	1e-48	197	3e-39	165
PKH_080980	221055205	5e-73	277	1e-53	212
PKH_081570	156096871	0	676	2e-155	553
PKH_081050	258597015	4e-103	378	6e-79	297
PKH_081100	156096785	5e-78	295	3e-59	233
PKH_083800	14578286	5e-111	405	1e-90	338
PKH_080820	156096729	2e-75	287	1e-60	238
PKH_082730	156094213	6e-79	297	7e-61	237
PKH_082090	124505059	3e-141	506	3e-105	386
PKH_082710	156094215	3e-96	357	1e-76	292
PKH_081040	156096773	1e-179	633	3e-145	519
PKH_080990	156096763	1e-111	408	7e-72	276
PKH_082600	156094237	8e-117	424	5e-92	341
PKH_083370	156094093	0	693	1e-80	304
PKH_080350	156096645	0	705	3e-158	563
PKH_080540	156096681	5e-163	579	3e-135	486
PKH_081470	156096849	0	687	4e-160	568
PKH_080270	156096629	7e-148	527	1e-107	394
PKH_080120	221055031	4e-128	461	5e-98	361
PKH_080290	156096633	1e-153	549	1e-103	383
PKH_082120	156096963	0	652	2e-156	557
PKH_082150	221055439	2e-173	613	8e-136	488
PKH_081320	156096829	4e-95	352	1e-73	280
PKH_080310	156096637	8e-121	437	7e-89	331
PKH_082460	156097021	4e-92	341	2e-72	276
PKH_081330	156096831	6e-137	492	3e-110	404
PKH_083820	156094011	3e-90	337	1e-75	288
PKH_080450	156096663	2e-137	493	3e-107	392
PKH_081120	156096789	0	756	5e-170	602
PKH_080100	221055027	2e-49	200	5e-37	158
PKH_083260	156094115	1e-163	581	5e-134	482
PKH_081180	156096801	2e-138	496	4e-106	388
PKH_083330	156094101	1e-54	216	6e-41	169
PKH_083660	156094041	3e-104	382	4e-80	302
PKH_082880	221052244	1e-56	225	9e-53	212
PKH_081140	156096793	0	738	1e-165	587
PKH_081170	221055243	3e-86	323	5e-68	262
PKH_080550	156096683	4e-140	502	5e-108	395
PKH_080650	221061275	0	736	4e-165	585
PKH_081440	156096843	0	781	1e-178	630
PKH_083500	221059203	4e-153	545	1e-121	441
PKH_083690	14578297	8e-111	404	9e-84	314
PKH_080530	156096679	2e-123	446	6e-94	348
PKH_080230	156096621	6e-144	515	1e-113	414
PKH_081750	156096903	1e-114	417	6e-89	331
PKH_081790	221058218	0	657	1e-146	524
PKH_082110	156096961	2e-172	610	4e-141	505
PKH_081990	156096945	1e-102	377	2e-81	306
PKH_080850	156096735	1e-34	151	1e-29	134
PKH_083810	221055777	4e-178	628	1e-137	494
PKH_083300	124504805	1e-91	339	1e-70	270
PKH_080580	156096689	4e-80	301	2e-62	241
PKH_083630	156094047	3e-118	429	7e-97	358
PKH_083090	156094149	0	720	2e-170	605
PKH_082550	221055523	8e-116	421	8e-89	331
PKH_082320	221053548	1e-176	625	4e-154	550
PKH_081780	221057590	2e-22	112	5e-22	110
PKH_083020	156094161	3e-113	412	7e-89	331
PKH_080830	156096731	6e-154	548	6e-120	435
PKH_080560	156096685	2e-146	523	2e-116	422
PKH_080470	156096667	5e-126	456	3e-102	377
PKH_080160	221055039	1e-77	293	2e-60	235
PKH_081090	156096783	5e-171	605	5e-134	481
PKH_082140	156096967	1e-83	314	4e-66	255
PKH_080960	156096757	5e-164	581	1e-128	464
PKH_080430	221059053	2e-87	329	5e-83	314
PKH_083100	156094147	5e-78	295	3e-55	219
PKH_080740	156096719	0	714	4e-164	583
PKH_080420	156096657	0	745	3e-167	594
PKH_082000	156096947	2e-102	376	3e-79	299
PKH_082170	156096973	2e-107	393	9e-83	310
PKH_082250	156096983	0	661	3e-154	550
PKH_083360	124504793	9e-59	230	3e-46	188
PKH_082760	221060885	8e-86	322	6e-78	296
PKH_083170	156094133	7e-110	402	3e-90	337
PKH_083550	156094063	2e-157	560	1e-118	431
PKH_082960	156094173	4e-157	558	1e-121	440
PKH_080110	156096599	1e-77	293	2e-47	193
PKH_083320	156094103	1e-68	263	4e-56	221
PKH_080490	156096671	3e-71	271	5e-56	220
PKH_081970	156096941	6e-83	311	2e-65	252
PKH_082770	156094207	0	674	5e-149	532
PKH_081680	156096889	0	716	5e-164	581
PKH_082940	156094177	1e-69	266	9e-54	213
PKH_083040	156094157	7e-144	514	1e-117	427
PKH_083340	156094099	0	700	3e-156	556
PKH_082850	156094191	3e-33	145	9e-22	105
PKH_081190	156096803	2e-164	582	1e-130	470
PKH_083160	156094135	2e-94	349	2e-74	282
PKH_082910	221055595	0	724	6e-164	582
PKH_082100	221055429	5e-111	404	3e-86	322
PKH_083050	156094155	9e-169	598	2e-144	517
PKH_081360	221053282	1e-66	260	4e-58	232
PKH_082950	156094175	6e-104	381	9e-82	307
PKH_083290	156094109	1e-86	323	9e-66	253
PKH_081811	221059051	5e-10	66.8	8e-07	56
PKH_083450	156094077	3e-104	382	3e-80	302
PKH_082560	156094245	3e-133	479	5e-06	56.9
PKH_081250	156096815	0	698	6e-160	568
PKH_080880	156096741	6e-172	608	2e-123	447
PKH_080020	221055011	1e-171	607	1e-136	491
PKH_083280	156094111	3e-143	512	1e-111	407
PKH_080390	156096653	9e-156	554	2e-127	460
PKH_082051	221058821	5e-66	255	3e-54	216
PKH_080780	221060418	2e-120	437	5e-96	356
PKH_080760	221059966	3e-136	489	7e-111	405
PKH_082202	221055713	2e-73	280	7e-52	208
PKH_083491	221055451	2e-61	240	5e-48	195
PKH_083490	221060781	3e-59	234	1e-52	211
PKH_081813	156096909	1e-135	487	3e-108	396
PKH_081420	221058224	3e-102	377	3e-87	327
PKH_080770	221058335	9e-47	192	5e-35	153
PKH_080655	221058489	5e-51	207	9e-47	192
PKH_083520	14578314	0	751	3e-175	620
PKH_083080	156094151	0	676	3e-154	550
PKH_083060	68070527	4e-35	151	3e-25	118
PKH_082440	156097017	7e-177	624	7e-142	507
PKH_082330	156096995	0	707	1e-167	594
PKH_081630	156096879	4e-72	276	5e-56	222
PKH_082340	156096997	2e-102	376	2e-86	323
PKH_080500	156096673	8e-66	254	2e-52	209
PKH_082510	221061837	4e-63	247	1e-57	228
PKH_082360	156097001	4e-129	465	7e-104	381
PKH_082291	221053041	6e-42	177	7e-34	150
PKH_082204	221055453	3e-128	462	2e-99	366
PKH_082020	221054858	1e-92	343	2e-89	332
PKH_081920	156096931	8e-178	627	3e-143	512
PKH_080710	156096713	2e-131	473	1e-99	367
PKH_080380	156096651	2e-39	165	4e-29	130
PKH_083560	221055727	0	708	2e-146	524
PKH_082530	221055363	8e-174	615	2e-84	317
PKH_082220	156096977	1e-64	250	8e-47	189
PKH_081410	221052198	9e-72	274	7e-58	228
PKH_080800	156096725	2e-41	173	1e-34	150
PKH_080480	156096669	6e-112	408	5e-87	325
PKH_080060	221058389	1e-107	394	1e-90	338
PKH_091050	156098442	0	752	7e-168	594
PKH_093360	221056452	2e-14	81.8	2e-08	61.5
PKH_094580	221056696	0	747	4e-179	633
PKH_091060	156098444	0	724	2e-155	553
PKH_090010	221055782	0	730	3e-163	581
PKH_090050	156098264	5e-163	578	5e-127	458
PKH_090020	221055784	1e-179	634	6e-133	479
PKH_090760	156098384	4e-36	156	7e-27	125
PKH_094585	221053995	4e-39	166	1e-24	117
PKH_091540	156098532	2e-107	393	6e-85	318
PKH_091580	156098570	0	698	3e-159	566
PKH_091360	156098494	1e-152	543	6e-123	444
PKH_091370	156098496	2e-122	442	3e-96	355
PKH_092400	156098727	5e-70	269	2e-52	210
PKH_092370	124804234	2e-145	522	2e-123	448
PKH_093960	156099063	2e-145	520	4e-118	429
PKH_093900	156099047	2e-155	553	2e-124	449
PKH_093890	156099043	1e-144	518	2e-115	420
PKH_091760	156098609	3e-38	161	4e-27	123
PKH_090880	156098408	3e-85	318	7e-67	257
PKH_090930	156098418	5e-44	180	7e-33	142
PKH_090870	156098406	4e-128	461	2e-96	356
PKH_092470	156098739	5e-172	608	2e-137	493
PKH_092750	156098795	2e-124	450	1e-100	371
PKH_092220	156098693	7e-171	604	2e-137	493
PKH_094170	156099105	1e-100	371	4e-82	309
PKH_094140	156099099	0	728	5e-171	605
PKH_090360	156098320	1e-71	273	3e-55	218
PKH_090300	258597207	1e-149	534	2e-116	423
PKH_091280	156098488	9e-139	497	3e-110	402
PKH_091220	156098476	5e-134	481	6e-111	405
PKH_090630	221055906	0	802	4e-178	629
PKH_090570	156098362	0	772	1e-174	617
PKH_092950	156098831	2e-63	246	9e-52	207
PKH_093560	156098957	4e-44	182	1e-27	127
PKH_093600	156098965	1e-109	400	3e-86	322
PKH_093590	156098963	9e-84	313	6e-65	251
PKH_094510	156099171	2e-126	456	5e-101	371
PKH_092690	156098783	0	778	1e-175	620
PKH_091450	156098512	0	752	1e-171	608
PKH_091500	156098522	2e-70	269	6e-57	224
PKH_091840	156098623	1e-163	580	5e-130	468
PKH_091780	156098613	0	726	3e-170	603
PKH_091830	156098621	1e-62	243	4e-47	191
PKH_090410	156098330	1e-93	347	6e-70	268
PKH_091660	156098589	5e-64	248	2e-50	203
PKH_094090	156099089	5e-100	368	9e-78	294
PKH_091860	156098627	3e-103	379	4e-81	304
PKH_091130	156098458	2e-160	570	4e-127	458
PKH_093740	156098997	5e-139	498	2e-108	396
PKH_093760	221056532	2e-157	560	5e-122	443
PKH_092530	156098751	0	717	1e-164	584
PKH_092560	156098757	0	678	1e-151	540
PKH_092280	156098705	2e-137	493	2e-113	413
PKH_093610	156098967	6e-58	228	8e-44	181
PKH_090530	156098354	0	748	2e-153	547
PKH_094120	156099095	0	721	2e-166	591
PKH_094150	156099101	2e-51	205	4e-41	170
PKH_090260	156098302	0	691	9e-156	554
PKH_093060	156098853	2e-157	560	7e-127	458
PKH_094200	156099111	0	780	4e-178	629
PKH_093910	156099049	6e-170	601	1e-136	491
PKH_090980	156098428	1e-159	567	3e-128	463
PKH_094550	221057287	3e-80	302	4e-75	284
PKH_090450	156098338	0	738	2e-170	604
PKH_094290	221056636	1e-37	159	3e-26	120
PKH_092460	156098737	4e-58	227	1e-43	178
PKH_092120	156098673	1e-77	293	1e-61	240
PKH_092490	156098743	2e-45	184	4e-33	143
PKH_090910	156098414	1e-149	535	3e-116	424
PKH_091670	156098591	0	691	3e-148	529
PKH_094490	124804926	3e-83	312	4e-66	255
PKH_091080	156098448	6e-133	479	4e-106	389
PKH_093860	156099033	3e-83	311	1e-57	226
PKH_091270	156098486	1e-109	401	8e-85	318
PKH_091750	156098607	0	653	4e-146	522
PKH_090700	221051896	5e-53	213	9e-45	186
PKH_092610	156098767	6e-95	351	1e-73	280
PKH_091470	156098516	1e-69	267	4e-46	188
PKH_094250	156099119	7e-115	417	2e-92	343
PKH_092449	221054560	1e-56	225	8e-36	155
PKH_092680	156098781	0	774	2e-178	630
PKH_092510	156098747	4e-96	355	1e-75	286
PKH_093370	156098917	7e-79	297	5e-61	238
PKH_091120	156098456	7e-101	371	6e-79	298
PKH_092860	221056352	6e-66	255	4e-49	198
PKH_090540	156098356	9e-136	489	5e-108	397
PKH_090970	156098426	2e-109	399	2e-85	320
PKH_092140	156098677	1e-96	356	1e-78	296
PKH_094360	156099141	2e-105	386	8e-84	314
PKH_094380	221056654	0	808	3e-180	636
PKH_093160	221057051	1e-119	434	7e-93	345
PKH_090230	221055826	6e-57	224	1e-45	186
PKH_090240	156098298	9e-135	484	3e-111	406
PKH_090110	156098272	6e-34	146	2e-25	117
PKH_090130	221055806	0	678	5e-150	535
PKH_093990	156099071	2e-71	272	2e-52	209
PKH_091160	156098464	0	725	3e-172	609
PKH_092480	156098741	8e-107	391	1e-83	313
PKH_091550	156098534	5e-111	404	1e-88	329
PKH_091710	221056120	0	748	1e-154	552
PKH_091720	156098601	7e-102	374	6e-78	294
PKH_093750	156098999	2e-89	332	1e-69	266
PKH_091170	156098466	9e-132	475	2e-105	387
PKH_091510	221056080	7e-152	541	8e-121	437
PKH_094220	156099115	4e-138	495	3e-110	403
PKH_092380	221056254	2e-100	369	1e-78	297
PKH_091480	156098518	6e-111	406	3e-84	317
PKH_092350	156098719	4e-61	237	2e-45	185
PKH_092190	156098687	1e-87	327	3e-72	275
PKH_093470	156098937	0	727	4e-154	549
PKH_092540	156098753	3e-113	413	1e-95	355
PKH_094210	156099113	0	715	7e-148	528
PKH_092910	156098827	3e-167	592	4e-125	452
PKH_092420	156098731	4e-162	576	5e-125	453
PKH_094000	156099073	2e-73	279	1e-54	217
PKH_093320	156098905	2e-143	513	5e-112	409
PKH_092780	156098801	8e-29	130	2e-20	102
PKH_090190	156098288	9e-125	450	9e-96	354
PKH_090420	221055864	2e-65	252	1e-51	207
PKH_091430	156098508	1e-143	514	5e-115	418
PKH_092600	156098765	7e-130	468	5e-105	385
PKH_090310	258597209	1e-38	163	1e-30	137
PKH_091640	156098585	1e-158	564	2e-134	484
PKH_090030	156098260	8e-50	200	5e-35	151
PKH_093330	156098907	6e-156	555	3e-129	466
PKH_092170	156098683	6e-174	615	7e-144	515
PKH_094110	156099093	5e-105	386	2e-77	294
PKH_092310	156098711	9e-49	197	2e-35	152
PKH_090480	156098344	3e-103	379	1e-80	303
PKH_091010	156098436	6e-90	334	1e-67	260
PKH_091820	124804048	7e-22	106	8e-17	89.1
PKH_090270	156098304	3e-119	432	8e-92	340
PKH_094070	156099085	3e-164	583	3e-120	436
PKH_092870	156098819	0	663	2e-143	514
PKH_091040	68066619	2e-06	56.8	8	34.3
PKH_093530	156098951	3e-92	342	1e-71	274
PKH_090440	156098336	2e-98	362	3e-78	295
PKH_090920	156098416	2e-133	480	6e-108	395
PKH_092500	156098745	0	660	3e-150	535
PKH_090070	156098266	2e-75	287	4e-44	183
PKH_091030	156098440	5e-151	538	1e-119	433
PKH_090330	156098314	1e-113	414	1e-89	334
PKH_092890	156098823	1e-156	558	2e-120	437
PKH_094522	156096065	3e-108	396	1e-81	307
PKH_091630	221056104	1e-177	626	5e-141	504
PKH_094430	258549146	3e-88	329	5e-66	255
PKH_092230	156098695	6e-130	468	4e-101	372
PKH_090860	156098404	1e-174	617	2e-138	497
PKH_091210	156098474	2e-100	369	1e-74	283
PKH_092250	156098699	4e-53	212	2e-39	165
PKH_090060	258597189	9e-52	207	6e-41	170
PKH_094570	221055417	1e-172	610	1e-135	487
PKH_094160	156099103	1e-83	313	3e-65	251
PKH_090790	156098390	1e-133	479	8e-106	387
PKH_091290	156095542	1e-168	597	3e-140	503
PKH_093230	258597353	4e-112	408	2e-88	329
PKH_092020	124804126	3e-65	253	6e-52	209
PKH_091320	221053951	6e-152	543	6e-129	466
PKH_090810	156098394	3e-110	402	8e-87	324
PKH_093490	156098941	0	660	1e-153	547
PKH_092790	156098803	0	716	2e-160	570
PKH_093770	156099005	0	776	2e-167	593
PKH_092260	156098701	0	688	2e-156	556
PKH_092320	156098713	5e-53	210	6e-40	166
PKH_090660	156098376	2e-65	252	5e-50	201
PKH_093880	156099041	2e-139	500	4e-108	395
PKH_094540	221056688	6e-77	294	2e-55	223
PKH_094370	156099143	3e-62	242	3e-48	195
PKH_091970	156098647	0	757	2e-162	576
PKH_090600	156098368	3e-56	222	2e-44	183
PKH_093780	156099007	9e-101	370	2e-71	272
PKH_094390	221056656	0	788	1e-177	627
PKH_090090	221055798	1e-155	553	4e-123	445
PKH_091930	156098641	1e-144	516	3e-113	412
PKH_091330	156098490	0	711	6e-159	564
PKH_090670	156098378	9e-52	206	3e-38	160
PKH_090550	156098358	7e-107	391	4e-86	321
PKH_094050	156099081	0	779	3e-175	619
PKH_093070	156098855	2e-123	446	4e-97	358
PKH_090220	124803496	1e-54	216	4e-41	171
PKH_093380	156098919	0	808	3e-179	632
PKH_093040	221056388	0	640	2e-140	504
PKH_092940	221061183	0	659	3e-161	574
PKH_092980	156098837	0	1085	1e-160	572
PKH_092450	156098735	4e-112	411	2e-76	293
PKH_091650	156098587	2e-153	546	4e-127	459
PKH_090730	221060088	1e-92	344	9e-80	302
PKH_094030	156099077	0	718	2e-159	566
PKH_092590	156098763	5e-100	369	8e-79	298
PKH_090740	221054229	0	678	8e-153	544
PKH_093010	156098843	2e-170	603	3e-134	482
PKH_091900	156098635	1e-34	150	3e-27	125
PKH_100120	156095236	3e-161	572	6e-124	448
PKH_100070	156095226	0	719	2e-151	540
PKH_100040	221052904	6e-52	209	3e-37	160
PKH_103120	156094294	3e-113	413	2e-84	317
PKH_102710	296004514	1e-53	214	4e-42	175
PKH_102730	156094384	0	708	1e-165	587
PKH_102690	156094390	1e-139	500	2e-111	406
PKH_103050	156094308	5e-115	419	6e-90	335
PKH_101660	221057033	8e-98	360	4e-77	292
PKH_101640	156095518	1e-173	613	3e-139	499
PKH_102260	156094476	5e-137	491	6e-111	405
PKH_101380	221055417	8e-106	389	2e-81	308
PKH_101450	156095480	2e-92	342	1e-72	276
PKH_101440	156095478	7e-171	604	1e-137	493
PKH_102190	156095618	2e-60	236	4e-42	174
PKH_100940	124506375	1e-106	389	1e-80	303
PKH_102610	156094406	0	1408	6e-174	616
PKH_100620	156095326	0	682	4e-158	562
PKH_101980	156095588	2e-145	520	1e-115	420
PKH_101940	156095580	2e-175	619	4e-141	505
PKH_100250	156095254	0	654	3e-145	519
PKH_101520	156095494	0	674	3e-156	556
PKH_101500	156095490	8e-119	431	3e-96	356
PKH_101470	156095484	6e-179	631	1e-138	497
PKH_103240	221060662	8e-99	365	2e-73	281
PKH_103230	221061337	5e-99	366	8e-75	286
PKH_102020	156095594	3e-107	393	6e-85	318
PKH_101990	156095590	1e-135	487	3e-107	392
PKH_102040	221053580	6e-63	246	9e-46	189
PKH_101170	221059103	2e-41	175	5e-40	170
PKH_101770	156095546	5e-165	585	4e-129	466
PKH_101800	156095552	3e-140	502	6e-114	415
PKH_102500	156094428	7e-56	221	2e-44	183
PKH_100350	156095272	1e-136	490	2e-107	393
PKH_102430	221057185	4e-74	283	2e-60	237
PKH_100310	156095264	2e-93	347	1e-70	271
PKH_102920	221057283	3e-71	272	7e-55	217
PKH_100750	156095352	2e-56	222	1e-42	177
PKH_100830	156095368	2e-53	213	2e-41	173
PKH_100870	156095376	9e-67	257	7e-52	207
PKH_101580	156095506	1e-102	377	3e-80	302
PKH_101550	221057011	7e-131	471	1e-101	374
PKH_101870	156095566	3e-140	502	1e-112	409
PKH_100260	82594796	0	1015	3e-154	552
PKH_102680	156094392	1e-151	540	6e-124	448
PKH_100420	156095286	2e-76	289	5e-59	230
PKH_100240	221061809	7e-40	170	4e-33	147
PKH_100370	156095276	0	739	3e-170	602
PKH_100770	156095356	3e-68	262	4e-55	218
PKH_101120	221056927	0	889	5e-180	636
PKH_102670	156094394	3e-155	553	2e-121	440
PKH_102320	156094464	7e-153	545	8e-125	452
PKH_102140	221057127	4e-118	429	4e-93	345
PKH_102810	156094368	9e-111	404	9e-85	317
PKH_101950	156095582	5e-172	608	3e-138	495
PKH_102890	124506003	1e-59	234	6e-46	188
PKH_102990	156094342	2e-73	281	3e-56	224
PKH_102410	156094446	6e-176	621	3e-140	502
PKH_100860	156095374	2e-151	539	4e-119	432
PKH_101190	156095434	0	760	4e-177	625
PKH_101300	156095456	3e-92	342	1e-70	269
PKH_102160	156095612	0	668	1e-149	535
PKH_101200	156095436	4e-150	536	9e-118	428
PKH_100730	156095348	0	674	3e-160	569
PKH_100580	156095318	0	671	3e-151	539
PKH_103020	221057303	5e-111	407	1e-80	307
PKH_102980	156094344	5e-73	277	2e-57	225
PKH_101370	221056414	2e-63	248	1e-53	215
PKH_102700	156094388	2e-135	486	7e-110	401
PKH_102230	156095626	0	676	1e-151	541
PKH_100010	221055013	1e-89	334	6e-65	252
PKH_101860	156095564	1e-120	437	6e-100	368
PKH_100020	221060668	1e-44	186	2e-41	176
PKH_100890	156095380	2e-97	359	7e-75	283
PKH_100950	156095392	1e-106	390	3e-86	322
PKH_102850	124506011	5e-93	346	2e-77	294
PKH_101570	156095504	0	745	1e-177	627
PKH_101340	221060188	0	668	2e-161	574
PKH_102870	156094358	7e-124	448	4e-97	359
PKH_100520	156095306	1e-116	424	4e-89	332
PKH_100470	156095296	2e-176	623	1e-139	500
PKH_100460	156095294	8e-100	367	2e-78	296
PKH_100990	156095400	1e-176	623	8e-140	501
PKH_100510	156095304	1e-132	477	1e-104	384
PKH_100600	156095322	0	683	2e-157	560
PKH_100450	221056793	8e-148	529	4e-114	417
PKH_102590	156094410	6e-62	240	5e-49	197
PKH_103000	156094336	2e-25	121	7e-23	112
PKH_100970	156095396	4e-95	352	4e-75	285
PKH_103210	156094274	0	650	8e-130	468
PKH_100640	156095330	1e-66	257	7e-45	184
PKH_101590	156095508	0	653	2e-143	512
PKH_102300	156094468	4e-143	512	1e-77	295
PKH_100490	156095300	1e-113	413	6e-88	327
PKH_100080	156095228	3e-160	569	5e-112	408
PKH_102030	156095596	9e-150	534	4e-116	422
PKH_103070	156094304	5e-90	335	1e-71	273
PKH_100650	156095332	0	646	4e-150	535
PKH_103010	156094332	1e-28	132	1e-11	76.1
PKH_101920	82408039	0	656	3e-150	535
PKH_101680	156095526	0	742	7e-168	594
PKH_102200	156095620	8e-126	454	4e-97	358
PKH_101240	221056951	4e-130	468	1e-101	374
PKH_101490	156095488	0	654	5e-156	558
PKH_102660	156094396	1e-68	263	3e-56	222
PKH_101400	156095468	1e-108	397	3e-88	329
PKH_101320	156095460	4e-88	328	1e-67	260
PKH_102550	156094418	2e-74	283	4e-60	235
PKH_100190	156095250	4e-129	465	1e-90	337
PKH_100570	156095316	0	745	9e-174	614
PKH_100800	156095362	4e-98	362	5e-78	294
PKH_100280	156095258	9e-132	474	5e-104	381
PKH_102340	156094460	2e-170	603	5e-136	489
PKH_101390	156095466	1e-124	450	2e-100	369
PKH_101900	156095572	5e-80	301	7e-64	247
PKH_102290	156094470	0	703	1e-168	599
PKH_102770	124506027	4e-104	384	1e-42	179
PKH_101810	156095554	1e-107	394	1e-85	320
PKH_102490	156094430	0	659	3e-151	540
PKH_100790	156095360	0	714	2e-167	593
PKH_101020	124506359	9e-28	127	9e-20	100
PKH_101960	156095584	9e-172	607	7e-143	511
PKH_100360	156095274	3e-53	211	2e-30	135
PKH_102390	156094452	0	733	5e-166	588
PKH_100630	156095328	0	680	1e-151	540
PKH_100550	156095312	1e-101	373	2e-78	295
PKH_102470	156094434	0	777	5e-178	628
PKH_102620	156094404	0	709	5e-165	586
PKH_102360	83317637	3e-18	95.9	3e-12	75.7
PKH_102370	124506105	1e-124	451	1e-100	371
PKH_101330	156095462	2e-88	329	1e-68	262
PKH_100330	156095268	2e-167	592	2e-134	483
PKH_102720	156094386	2e-58	228	3e-44	181
PKH_100140	156095240	0	744	2e-167	594
PKH_101270	156095450	2e-80	302	2e-60	235
PKH_102950	221057928	1e-76	291	7e-67	258
PKH_100300	156095262	2e-172	609	4e-138	495
PKH_101060	156095412	2e-47	192	2e-37	158
PKH_101430	156095476	2e-134	483	8e-109	398
PKH_101100	156095420	0	718	1e-153	547
PKH_103080	156094302	0	736	2e-168	596
PKH_102740	156094382	0	649	5e-145	518
PKH_102220	156095624	6e-38	160	1e-26	122
PKH_101160	156095432	7e-98	361	1e-77	293
PKH_101000	156095402	2e-72	276	1e-55	220
PKH_102090	156095600	2e-69	266	6e-56	220
PKH_101690	156095528	8e-53	210	2e-41	171
PKH_100011	221052914	2e-171	606	2e-134	484
PKH_102530	156094422	0	699	4e-165	587
PKH_102100	156095602	3e-79	298	8e-62	240
PKH_101760	156095544	0	681	4e-156	557
PKH_103060	124505979	4e-53	210	6e-40	166
PKH_102450	156094438	3e-179	633	8e-142	508
PKH_101910	156095574	0	646	9e-151	537
PKH_102130	156095608	6e-109	398	6e-89	331
PKH_102071	8953653	2e-34	151	2e-25	121
PKH_102050	221056368	4e-100	369	1e-84	318
PKH_101210	124506327	2e-67	259	1e-52	209
PKH_100760	156095354	2e-120	436	1e-96	357
PKH_103140	156094290	1e-106	391	3e-86	323
PKH_102330	156094462	0	982	7e-171	606
PKH_100590	296004594	1e-112	412	3e-84	317
PKH_113790	156100875	0	742	6e-165	584
PKH_114160	156100815	1e-123	451	5e-100	372
PKH_112210	296004728	3e-53	213	3e-44	182
PKH_110480	156101495	5e-92	341	4e-72	274
PKH_114240	156100799	2e-119	433	1e-96	357
PKH_114210	156100805	5e-156	556	2e-121	440
PKH_112080	156101199	0	675	4e-151	539
PKH_113980	156100845	0	1016	8e-153	546
PKH_112630	156101099	0	696	2e-148	530
PKH_112620	156101101	8e-151	537	4e-114	415
PKH_112600	156101105	0	694	1e-155	554
PKH_114290	156100789	4e-63	245	4e-47	191
PKH_113860	156100863	1e-83	313	5e-65	251
PKH_113680	156100889	1e-46	188	9e-35	148
PKH_113650	156100895	6e-145	518	3e-115	419
PKH_113690	156100887	8e-99	364	2e-78	296
PKH_114830	156100695	1e-80	304	7e-64	248
PKH_114870	221060664	6e-94	349	1e-72	277
PKH_110570	156101477	4e-148	529	5e-116	422
PKH_110600	156101471	1e-125	454	5e-100	369
PKH_110550	156101481	8e-33	142	5e-23	109
PKH_114490	156100757	0	706	5e-162	575
PKH_112910	156101043	9e-126	454	9e-102	374
PKH_112690	156101087	1e-67	259	2e-48	195
PKH_112680	156101089	8e-134	481	2e-110	403
PKH_111270	156101347	0	645	1e-134	484
PKH_113120	221057972	2e-116	423	1e-88	330
PKH_113100	156101007	0	664	1e-157	561
PKH_111160	156101365	1e-162	577	5e-129	465
PKH_113300	156100963	0	725	1e-172	610
PKH_114120	86170720	1e-66	260	2e-52	213
PKH_114130	86170716	2e-148	530	1e-125	455
PKH_114110	156100823	7e-97	357	3e-77	292
PKH_110190	156101549	4e-64	247	7e-47	189
PKH_110680	156101455	1e-101	373	3e-77	292
PKH_112440	156101135	1e-113	414	1e-91	342
PKH_111080	156101381	1e-136	489	4e-103	378
PKH_112360	156101145	4e-49	197	4e-37	157
PKH_110060	156101575	7e-101	372	7e-80	302
PKH_112790	156101067	6e-168	595	1e-133	481
PKH_110900	156101411	3e-153	545	2e-118	429
PKH_110870	156101417	2e-139	499	1e-107	394
PKH_112010	221058138	2e-58	231	3e-53	214
PKH_110740	156101443	6e-152	541	8e-117	424
PKH_110260	156101535	6e-118	428	6e-96	355
PKH_110250	156101537	2e-85	319	2e-63	245
PKH_111680	156101271	1e-119	433	3e-93	345
PKH_111040	156101389	6e-180	635	2e-136	490
PKH_114070	156100829	4e-172	608	2e-138	496
PKH_113290	156100965	1e-101	373	3e-76	289
PKH_114390	156100777	3e-134	482	6e-108	395
PKH_112140	156101189	1e-171	607	5e-139	499
PKH_111810	221057710	2e-132	477	2e-91	341
PKH_110460	156101499	7e-82	307	8e-62	240
PKH_114880	221058324	0	638	2e-142	510
PKH_112230	156101171	4e-59	232	1e-47	193
PKH_112700	156101085	0	707	3e-167	593
PKH_113450	156100933	6e-114	414	3e-87	325
PKH_114330	156100781	7e-168	594	3e-130	469
PKH_110290	156101529	6e-139	498	3e-109	399
PKH_112500	70944315	1e-60	236	2e-43	177
PKH_113460	156100931	7e-129	465	2e-98	363
PKH_112520	156101121	1e-121	440	4e-92	342
PKH_112030	156101209	6e-179	631	2e-140	503
PKH_110050	156101579	0	652	4e-151	540
PKH_114060	156100831	2e-143	514	7e-115	419
PKH_111210	221059681	1e-62	245	6e-53	213
PKH_110710	156101449	1e-119	434	4e-99	365
PKH_113590	156100907	5e-82	307	6e-64	247
PKH_112710	156101083	4e-77	291	4e-60	234
PKH_112540	156101117	0	663	4e-143	512
PKH_111130	221057574	2e-118	429	1e-93	347
PKH_112420	221052916	2e-78	298	4e-69	267
PKH_112410	221059055	1e-155	553	3e-120	435
PKH_111710	156101265	4e-156	556	6e-111	406
PKH_112180	156101181	9e-129	464	2e-105	386
PKH_112310	156101155	0	678	2e-151	540
PKH_114890	221058326	1e-49	202	5e-36	156
PKH_110160	156101555	0	782	2e-170	603
PKH_112930	221057946	2e-163	580	7e-130	468
PKH_110940	156101405	5e-150	535	1e-118	430
PKH_114680	156100725	0	795	3e-171	606
PKH_112430	221056705	1e-58	232	3e-43	180
PKH_112270	156101163	4e-79	298	9e-61	237
PKH_110450	156101501	6e-98	361	4e-77	292
PKH_114000	82915403	3e-65	255	2e-59	235
PKH_113180	156100989	0	794	1e-162	578
PKH_111290	221057606	0	653	4e-144	517
PKH_110920	296005558	1e-171	607	6e-139	499
PKH_112190	221057786	1e-99	367	1e-76	290
PKH_113560	156100913	6e-96	355	6e-76	288
PKH_114580	221055093	6e-27	127	3e-19	101
PKH_112170	156101183	4e-160	569	7e-130	468
PKH_114760	156100709	7e-173	611	4e-139	499
PKH_111450	156101311	4e-109	399	1e-84	317
PKH_110120	156101563	0	654	6e-148	529
PKH_114540	156100747	6e-63	243	1e-45	185
PKH_111410	156101319	0	753	2e-173	612
PKH_111310	156101339	1e-165	586	2e-135	486
PKH_111340	156101333	5e-80	301	1e-59	233
PKH_111870	156101233	6e-90	334	2e-70	269
PKH_110810	156101429	6e-180	634	3e-141	505
PKH_114770	156100707	4e-178	628	2e-142	509
PKH_110910	156101409	2e-63	246	1e-45	186
PKH_112090	156101197	1e-117	428	4e-94	350
PKH_112920	156101041	4e-85	318	9e-67	256
PKH_113850	86170845	1e-15	85.9	8e-11	69.4
PKH_113170	156100993	6e-97	357	2e-76	289
PKH_114470	156100761	2e-59	232	2e-46	188
PKH_112390	156101139	0	679	3e-150	536
PKH_114010	156100841	0	753	2e-157	560
PKH_114440	70950654	2e-136	489	2e-107	393
PKH_112110	70946857	0	1295	6e-100	372
PKH_114460	156100763	9e-137	490	3e-107	392
PKH_114180	156100811	0	652	3e-153	547
PKH_113810	83317258	2e-43	179	1e-31	138
PKH_113800	156100873	3e-145	519	4e-104	382
PKH_113640	156100897	4e-68	261	3e-55	218
PKH_114080	156100827	7e-48	194	1e-39	166
PKH_114700	156100721	3e-94	351	2e-72	278
PKH_113420	156100939	0	737	4e-174	615
PKH_111790	156101249	0	673	6e-145	518
PKH_110470	156101497	3e-54	214	1e-41	171
PKH_112240	156101169	0	751	6e-171	605
PKH_114300	86170625	1e-107	393	5e-85	317
PKH_114520	156100751	5e-98	362	4e-78	295
PKH_111740	156101259	1e-96	357	5e-73	278
PKH_112560	156101113	0	748	4e-171	605
PKH_112820	156101061	0	712	2e-156	556
PKH_110080	156101571	5e-119	431	5e-93	344
PKH_113270	156100969	1e-93	347	8e-76	288
PKH_114420	156100771	5e-102	374	2e-78	296
PKH_110220	156101543	1e-154	550	5e-124	448
PKH_112990	221057934	2e-175	619	8e-136	488
PKH_111200	82539545	6e-110	401	1e-85	320
PKH_114740	156100713	0	699	1e-162	577
PKH_112770	221057902	2e-113	413	8e-90	334
PKH_113900	156100855	0	733	3e-166	589
PKH_113890	156100857	0	802	1e-178	631
PKH_112750	156101075	2e-77	293	2e-62	243
PKH_113380	156100947	0	656	2e-148	530
PKH_111480	156101305	3e-83	312	1e-61	240
PKH_112130	156101191	4e-110	402	2e-88	329
PKH_113400	156100943	2e-70	270	5e-55	218
PKH_113150	82594554	1e-82	310	3e-64	248
PKH_111260	82914946	5e-37	158	8e-30	134
PKH_112860	156101051	9e-107	392	1e-89	335
PKH_114280	156100791	3e-56	222	1e-39	166
PKH_112850	156101053	0	712	1e-161	573
PKH_114840	221058316	5e-134	482	6e-104	382
PKH_113090	156101009	0	719	3e-169	599
PKH_113870	82541094	6e-96	354	3e-75	285
PKH_111660	156101275	3e-123	446	2e-97	360
PKH_112480	156101127	0	696	2e-164	585
PKH_114900	221058328	1e-168	597	3e-132	476
PKH_110030	221053855	0	656	5e-135	486
PKH_114860	156100685	5e-65	253	2e-39	168
PKH_110210	221057390	0	733	1e-164	584
PKH_113990	156100843	7e-80	304	3e-65	255
PKH_113820	156100869	3e-162	576	2e-127	460
PKH_112340	156101149	3e-152	542	4e-125	452
PKH_113070	156101013	2e-100	370	6e-85	319
PKH_111890	221057726	0	683	2e-151	540
PKH_111580	221052348	1e-150	538	7e-122	442
PKH_110370	156101515	5e-101	374	2e-59	235
PKH_113750	221059966	0	744	4e-176	623
PKH_110390	156101511	5e-133	479	3e-110	402
PKH_111900	156101227	0	761	8e-175	617
PKH_113580	156100909	1e-46	188	1e-35	152
PKH_111850	156101237	0	697	3e-149	533
PKH_112530	156101119	5e-121	439	8e-97	358
PKH_112380	156101141	0	688	6e-159	565
PKH_112940	156101037	5e-165	584	1e-128	463
PKH_111050	156101387	0	800	1e-179	634
PKH_113110	156101005	5e-76	288	1e-56	223
PKH_113330	156100957	4e-92	342	1e-69	266
PKH_114810	156100699	2e-31	138	4e-25	116
PKH_114380	221053047	8e-82	309	3e-72	276
PKH_113920	86170805	4e-177	625	4e-139	499
PKH_111590	221055515	9e-60	235	5e-54	216
PKH_111070	156101383	2e-127	459	1e-97	360
PKH_114560	221056368	5e-68	263	1e-59	235
PKH_114370	221061183	2e-139	501	4e-115	420
PKH_114350	221055363	3e-170	603	3e-130	470
PKH_111730	156101261	6e-173	611	4e-138	495
PKH_111570	221055920	0	745	1e-175	621
PKH_110340	221057416	3e-163	580	3e-123	447
PKH_110070	221057362	1e-97	360	2e-75	286
PKH_112000	221053273	7e-169	600	1e-137	496
PKH_111750	156101257	4e-167	591	6e-129	464
PKH_111370	156101327	2e-75	286	8e-58	227
PKH_110880	156101415	0	671	1e-150	537
PKH_110860	156101419	3e-174	616	5e-138	495
PKH_110590	156101473	1e-149	533	2e-119	433
PKH_114820	156100697	2e-65	254	9e-52	208
PKH_113700	221058088	2e-43	179	9e-31	137
PKH_113630	156100899	0	793	3e-175	619
PKH_111930	156101221	2e-137	493	2e-104	383
PKH_111520	156101297	1e-63	245	4e-49	197
PKH_111230	156101353	1e-78	297	2e-58	230
PKH_110380	156101513	3e-154	549	7e-128	462
PKH_110840	156101423	9e-104	381	1e-79	301
PKH_110560	156101479	2e-84	315	4e-64	247
PKH_113940	221054560	5e-91	339	4e-41	173
PKH_111720	156101263	2e-176	623	1e-144	517
PKH_111470	221057642	4e-133	478	4e-105	385
PKH_111430	156101315	1e-92	344	6e-68	261
PKH_111060	156101385	2e-161	573	5e-125	452
PKH_110930	156101407	2e-91	339	2e-72	276
PKH_110320	156101523	0	671	6e-154	548
PKH_113080	221057964	2e-152	543	3e-118	429
PKH_111100	124513906	2e-118	429	4e-94	348
PKH_110020	221057352	9e-87	324	1e-66	257
PKH_113160	86171188	6e-90	334	1e-70	269
PKH_110410	156101507	8e-106	387	1e-83	313
PKH_110350	156101517	1e-117	426	2e-91	339
PKH_110330	156101521	7e-121	438	1e-93	348
PKH_126900	221059709	3e-84	317	2e-64	251
PKH_125860	221059501	2e-152	542	5e-121	438
PKH_123030	156099276	4e-66	254	1e-51	205
PKH_120420	156096482	3e-152	542	1e-120	437
PKH_120400	156096486	8e-101	371	3e-78	296
PKH_124630	156100123	0	638	1e-142	510
PKH_124560	156100109	6e-154	548	1e-124	450
PKH_127060	156100609	0	648	2e-145	520
PKH_120040	156096556	8e-117	425	2e-94	350
PKH_120150	156096536	2e-137	492	2e-103	379
PKH_127070	221059741	0	740	1e-162	579
PKH_120330	156096500	7e-150	534	3e-115	419
PKH_120360	156096494	4e-124	449	4e-91	339
PKH_124020	83032627	3e-31	137	4e-22	106
PKH_124060	156100019	0	685	7e-154	548
PKH_123230	156099318	2e-67	260	4e-48	196
PKH_123210	221058971	1e-158	564	7e-121	438
PKH_121560	156096266	5e-101	372	4e-79	299
PKH_120660	124513662	2e-27	127	9e-13	78.6
PKH_120650	156096436	1e-63	247	2e-51	206
PKH_125280	156100251	8e-129	464	1e-94	350
PKH_123770	156099965	3e-59	231	1e-45	185
PKH_120760	156096422	2e-117	426	1e-92	344
PKH_120700	156096428	1e-85	320	6e-62	241
PKH_126430	221059615	2e-123	446	3e-95	352
PKH_123360	156099342	1e-78	297	6e-67	258
PKH_123370	70954497	6e-80	305	5e-64	253
PKH_125400	156100277	0	711	4e-160	568
PKH_123900	156099987	1e-126	457	6e-100	368
PKH_126230	124809510	9e-46	188	2e-30	137
PKH_121020	221058098	4e-52	210	7e-49	199
PKH_126030	156100407	0	651	2e-155	554
PKH_126060	156100413	0	683	2e-151	540
PKH_125240	156100243	4e-61	237	9e-49	196
PKH_121290	156096322	0	681	2e-155	555
PKH_121280	221058585	7e-42	174	1e-29	133
PKH_126660	156100533	0	703	9e-163	578
PKH_121950	156096174	7e-163	577	1e-131	473
PKH_126160	156100435	1e-127	460	2e-98	363
PKH_126170	156100437	2e-49	199	1e-37	160
PKH_121700	221058669	1e-46	190	3e-35	152
PKH_122710	71032231	2e-23	116	5e-19	101
PKH_122660	156099208	1e-111	408	2e-90	338
PKH_120530	156096460	0	713	4e-166	589
PKH_124140	156100035	0	642	6e-144	515
PKH_123050	156099280	0	673	3e-162	576
PKH_123330	156099336	2e-131	473	2e-101	373
PKH_120810	221060114	1e-44	184	3e-38	163
PKH_120800	221060947	5e-91	340	3e-70	271
PKH_121870	221058703	2e-142	511	1e-112	412
PKH_121850	156096198	3e-28	130	3e-23	112
PKH_122490	156096076	0	722	1e-165	586
PKH_123120	156099294	0	732	3e-166	589
PKH_126820	156100563	1e-66	256	5e-51	204
PKH_124670	156100131	0	677	1e-141	507
PKH_124640	156100125	1e-180	637	1e-149	533
PKH_121140	156096350	0	726	7e-154	548
PKH_121150	156096348	4e-166	589	4e-130	468
PKH_122190	221058767	1e-128	466	8e-103	379
PKH_125460	156100289	2e-129	466	2e-99	366
PKH_126740	156100549	2e-136	489	1e-110	403
PKH_123620	221055093	4e-98	364	5e-86	324
PKH_120310	156096504	1e-136	491	3e-107	392
PKH_125200	156100235	5e-108	394	1e-85	320
PKH_122740	156099222	8e-49	196	2e-30	134
PKH_125070	221051892	1e-132	478	5e-102	376
PKH_123130	124513202	9e-148	527	3e-111	406
PKH_127010	156100599	1e-159	568	2e-131	475
PKH_123810	156099973	0	644	2e-147	527
PKH_123710	156099818	2e-126	456	2e-99	367
PKH_121460	156096288	8e-77	290	7e-57	223
PKH_123320	156099334	2e-101	374	5e-73	279
PKH_125380	221059405	3e-115	419	1e-88	330
PKH_120500	156096466	8e-53	210	1e-39	166
PKH_124530	156100103	2e-65	253	2e-51	206
PKH_125730	156100345	6e-126	455	3e-103	379
PKH_123550	156099652	3e-133	479	2e-104	383
PKH_121340	68062132	1e-56	223	3e-44	181
PKH_127030	156100603	2e-76	290	2e-58	230
PKH_124540	156100105	3e-109	399	1e-84	317
PKH_121430	221058615	6e-39	163	2e-28	127
PKH_123040	156099278	1e-135	488	9e-111	405
PKH_121750	296005462	3e-27	125	1e-20	103
PKH_121730	221058675	0	651	9e-142	508
PKH_124770	156100151	0	722	3e-168	596
PKH_125640	156100325	7e-152	541	4e-115	419
PKH_120570	156096452	2e-90	337	2e-69	267
PKH_120820	156096414	1e-104	383	2e-83	312
PKH_121760	156096228	2e-180	637	9e-140	502
PKH_123840	156099979	0	698	4e-165	586
PKH_123170	156099304	2e-73	279	2e-57	225
PKH_125560	221059441	0	822	2e-163	581
PKH_122890	156099248	0	749	1e-166	591
PKH_120850	156096408	7e-155	551	3e-122	442
PKH_120610	156096444	2e-99	367	7e-75	285
PKH_124620	156100121	6e-113	411	6e-85	318
PKH_127050	156100607	7e-94	348	5e-75	285
PKH_126940	156100587	3e-165	585	3e-132	476
PKH_120430	156096480	1e-171	607	6e-133	478
PKH_120130	156096540	1e-137	494	3e-107	392
PKH_122240	156096116	1e-132	477	7e-105	384
PKH_122200	156096124	0	687	2e-142	511
PKH_125980	82753752	2e-122	442	9e-94	347
PKH_123280	156099326	4e-123	445	1e-96	357
PKH_122980	156099266	4e-161	572	5e-133	479
PKH_126140	156100431	9e-93	344	5e-75	285
PKH_123590	156099660	7e-150	534	2e-120	436
PKH_127080	221055004	2e-143	513	1e-107	394
PKH_122250	156096114	5e-112	409	3e-93	346
PKH_126200	156100443	0	638	3e-148	529
PKH_123640	156099666	3e-62	242	7e-50	201
PKH_124270	156100061	0	798	1e-179	634
PKH_122230	156096118	0	738	1e-166	590
PKH_122380	156096090	0	710	5e-162	575
PKH_125820	156100367	1e-108	397	8e-87	324
PKH_121470	156096286	2e-109	399	9e-84	313
PKH_120990	156096378	2e-168	596	4e-138	495
PKH_123250	156099320	0	737	4e-168	595
PKH_126210	156100445	3e-150	535	3e-114	415
PKH_125740	156100347	1e-47	192	4e-35	150
PKH_123340	156099338	0	689	9e-166	589
PKH_123070	156099284	2e-63	249	5e-48	197
PKH_122780	156099228	4e-66	255	3e-50	202
PKH_123720	221059073	4e-118	429	1e-91	340
PKH_125870	156100375	0	780	1e-175	620
PKH_125020	156100201	3e-164	582	2e-133	480
PKH_121940	156096176	2e-171	606	1e-131	475
PKH_125160	156100227	1e-105	387	2e-75	286
PKH_125170	156100229	1e-114	417	5e-85	318
PKH_125130	156100219	5e-123	444	8e-97	357
PKH_123510	221059031	7e-83	311	4e-58	229
PKH_123420	221059013	9e-171	604	9e-137	491
PKH_124210	156100049	6e-170	601	3e-135	485
PKH_124180	156100043	4e-82	307	9e-61	236
PKH_126300	124809480	4e-51	204	2e-37	158
PKH_125500	156100297	6e-123	444	3e-96	355
PKH_122010	156096162	8e-165	584	5e-133	478
PKH_122040	156096156	1e-140	503	2e-113	413
PKH_122430	156096080	5e-136	489	5e-111	406
PKH_122620	156099202	0	746	7e-171	605
PKH_123960	156100001	0	757	4e-171	605
PKH_125880	156100377	5e-71	271	1e-47	193
PKH_124220	156100051	0	668	3e-148	529
PKH_122670	156099210	9e-141	504	1e-116	424
PKH_123690	156099814	5e-153	544	2e-116	423
PKH_121100	156096358	0	669	4e-148	529
PKH_124510	156100099	2e-147	526	2e-115	420
PKH_122260	156096112	8e-67	258	2e-44	184
PKH_123500	156099642	2e-28	130	3e-19	99.1
PKH_125190	156100233	8e-150	534	7e-120	434
PKH_126420	156100485	2e-42	176	3e-31	138
PKH_123920	156099993	0	813	3e-173	614
PKH_122750	156099224	2e-77	293	4e-60	235
PKH_126780	156100555	0	717	2e-160	570
PKH_120260	156096514	0	691	6e-167	592
PKH_123910	156099989	2e-129	466	2e-89	334
PKH_123020	156099274	3e-176	622	1e-143	513
PKH_123630	221059055	8e-155	551	2e-119	432
PKH_126760	221057590	5e-64	250	1e-44	186
PKH_120080	156096550	3e-42	176	2e-33	146
PKH_122580	156099194	0	697	2e-159	566
PKH_123490	156099640	2e-92	342	4e-73	278
PKH_125900	156100381	4e-158	561	5e-125	451
PKH_125350	156100265	2e-148	530	5e-113	412
PKH_122160	156096132	2e-148	530	1e-116	424
PKH_121820	117956413	2e-116	423	4e-90	336
PKH_125940	221059517	0	648	1e-146	524
PKH_122550	156099188	2e-132	476	2e-106	390
PKH_122920	221058913	0	752	1e-171	607
PKH_126870	156100573	0	823	8e-177	625
PKH_122060	156096152	3e-102	375	8e-79	297
PKH_120210	156096524	2e-134	484	2e-103	381
PKH_122280	296005446	3e-10	72.2	3e-08	65.2
PKH_123870	221056937	9e-57	226	2e-51	208
PKH_123440	156099356	9e-143	510	2e-110	403
PKH_126260	156100453	2e-161	573	9e-125	451
PKH_124080	156100023	1e-80	303	6e-63	244
PKH_124580	156100113	3e-173	612	1e-131	473
PKH_122310	156096104	1e-116	425	1e-95	355
PKH_121710	156096236	4e-65	250	3e-48	194
PKH_124430	156100083	3e-77	292	2e-59	233
PKH_120070	156096552	6e-119	432	1e-79	301
PKH_120220	156096522	2e-69	266	2e-57	226
PKH_126640	156100529	7e-178	627	2e-144	516
PKH_122400	156096086	0	724	1e-169	601
PKH_125120	156100215	4e-134	481	4e-106	388
PKH_120020	221058335	6e-166	589	4e-117	427
PKH_126670	156100535	2e-137	492	4e-100	368
PKH_124790	156100155	8e-68	260	6e-52	207
PKH_124680	156100133	5e-101	372	1e-79	300
PKH_126540	156100509	1e-112	410	2e-88	330
PKH_121590	156096260	2e-120	437	1e-97	361
PKH_121830	262474679	3e-57	227	8e-44	183
PKH_120060	156096554	1e-101	374	3e-81	306
PKH_125910	124809612	1e-79	299	2e-59	232
PKH_122350	156096096	3e-151	539	2e-121	440
PKH_120280	156096510	3e-111	405	1e-85	320
PKH_125480	156100293	6e-76	288	2e-57	226
PKH_124610	156100119	2e-109	400	4e-90	335
PKH_120390	156096488	1e-136	490	5e-102	375
PKH_120890	156096400	8e-137	491	2e-106	390
PKH_120930	221058515	4e-103	378	3e-82	309
PKH_122520	156099182	1e-125	454	9e-97	358
PKH_121740	156096230	4e-67	260	2e-40	171
PKH_122130	156096138	0	786	6e-177	626
PKH_124190	156100045	0	719	4e-157	558
PKH_121860	156096192	4e-60	237	2e-48	197
PKH_121910	221058711	0	707	1e-160	570
PKH_123530	156099648	5e-162	576	4e-122	443
PKH_124890	156100175	2e-70	269	1e-55	219
PKH_126730	156100547	3e-156	556	5e-122	442
PKH_125850	156096506	0	677	1e-148	532
PKH_125960	156100393	1e-154	550	6e-123	444
PKH_126890	156100577	0	656	7e-154	548
PKH_126650	156100531	1e-161	573	3e-127	459
PKH_124460	156100089	0	757	9e-168	594
PKH_125760	156100351	0	672	3e-156	556
PKH_123540	156099650	3e-60	236	1e-47	194
PKH_124830	221059295	1e-176	624	4e-139	499
PKH_124120	156100031	6e-76	287	2e-58	229
PKH_122270	156096110	2e-142	509	1e-113	414
PKH_121480	156096284	0	693	4e-154	548
PKH_124690	156100135	0	790	9e-173	612
PKH_124450	156100087	3e-109	399	1e-84	317
PKH_120910	156096396	1e-58	229	2e-42	174
PKH_122390	156096088	2e-178	629	8e-147	524
PKH_122530	156099184	7e-148	528	4e-116	422
PKH_123970	124810210	1e-156	557	6e-127	458
PKH_127000	156100597	5e-28	130	4e-18	97.5
PKH_121840	156096204	2e-86	324	1e-71	276
PKH_121220	221058573	6e-176	621	3e-140	502
PKH_122300	156096106	0	663	8e-149	531
PKH_121350	156096310	1e-160	570	5e-132	474
PKH_121920	156096180	2e-105	386	4e-84	315
PKH_122420	156096082	1e-137	494	2e-109	401
PKH_121200	156096340	2e-58	230	2e-45	187
PKH_125770	221059483	3e-137	492	3e-106	389
PKH_121720	156096234	2e-155	553	1e-120	437
PKH_125890	156100379	4e-88	328	1e-65	253
PKH_120140	296005522	2e-48	197	4e-35	152
PKH_124480	156100093	2e-124	449	5e-97	358
PKH_126080	156100417	5e-90	334	7e-70	267
PKH_125930	156100387	5e-64	248	6e-50	201
PKH_125080	221052918	3e-79	300	1e-67	261
PKH_122700	156099216	2e-106	389	1e-84	317
PKH_121380	156096306	0	766	4e-176	622
PKH_123780	156099967	1e-47	192	3e-36	153
PKH_124470	156100091	2e-32	141	3e-23	110
PKH_124720	156100141	2e-122	443	3e-96	356
PKH_124950	156100187	0	651	2e-138	497
PKH_125650	156100327	9e-112	407	3e-86	322
PKH_122570	156099192	2e-119	434	8e-95	351
PKH_121210	156096338	2e-135	487	9e-107	391
PKH_120740	156096589	3e-103	379	6e-86	321
PKH_120630	156096440	0	641	2e-148	530
PKH_126910	156100581	2e-89	332	2e-65	252
PKH_122680	156099212	0	643	1e-178	631
PKH_121960	156096172	3e-117	426	3e-88	329
PKH_120540	221058437	0	775	2e-175	619
PKH_125360	221059401	6e-165	585	1e-129	467
PKH_125100	156100211	3e-158	562	5e-129	465
PKH_124200	156100047	4e-46	187	2e-33	144
PKH_123010	156099272	6e-105	385	4e-86	322
PKH_122840	156099240	1e-143	514	6e-116	421
PKH_122460	221061485	7e-76	289	3e-53	214
PKH_121260	156096328	6e-168	594	1e-136	490
PKH_121180	124513584	3e-36	153	1e-26	121
PKH_120940	156096390	1e-176	623	1e-138	498
PKH_120480	156096470	2e-131	473	2e-104	383
PKH_120290	156096508	9e-152	543	3e-131	474
PKH_127020	156100601	2e-18	95.9	1e-16	89.5
PKH_124920	156100181	2e-100	369	5e-79	298
PKH_124390	156100075	9e-49	195	8e-37	155
PKH_122990	156099268	1e-53	213	2e-41	172
PKH_122970	221058923	2e-103	379	9e-80	301
PKH_122830	124513264	0	721	6e-173	612
PKH_122810	156099234	4e-49	197	2e-37	157
PKH_121320	156096316	4e-109	398	2e-86	322
PKH_125750	156100349	3e-178	629	5e-143	512
PKH_124800	156100157	1e-29	132	1e-19	98.7
PKH_121310	156096318	2e-136	489	2e-105	386
PKH_120580	156096450	1e-164	583	8e-131	471
PKH_120450	156096476	1e-151	540	2e-122	443
PKH_126520	221059633	4e-27	126	1e-17	94.9
PKH_126440	156100489	3e-41	170	1e-30	135
PKH_124600	156100117	0	699	1e-156	557
PKH_124350	221052198	6e-123	446	9e-99	365
PKH_122090	221058747	0	660	4e-149	532
PKH_121690	156096240	0	656	3e-146	523
PKH_126510	124809402	2e-143	512	3e-115	419
PKH_125710	221059471	1e-26	122	1e-16	88.7
PKH_122870	124513256	4e-88	329	3e-71	272
PKH_122150	156096134	2e-120	436	2e-93	346
PKH_122100	124513388	2e-99	366	5e-78	294
PKH_121990	156096166	1e-165	587	3e-134	482
PKH_121400	156096300	0	707	7e-156	554
PKH_120370	221058403	7e-59	230	4e-45	184
PKH_123000	156099270	2e-136	489	7e-110	401
PKH_122440	221054227	1e-107	394	2e-91	340
PKH_121660	124513486	1e-174	617	2e-140	503
PKH_121250	221058579	3e-151	539	2e-117	427
PKH_120790	156096416	2e-120	436	4e-93	345
PKH_120250	221058379	3e-129	465	9e-103	377
PKH_126450	156100491	4e-114	415	2e-87	327
PKH_125610	156100319	1e-74	283	4e-60	235
PKH_124570	221059243	7e-20	99.7	8e-10	66.1
PKH_124370	221059203	0	683	6e-151	538
PKH_124340	221059197	0	738	3e-161	573
PKH_122120	156096140	8e-148	527	1e-116	424
PKH_133770	156102320	0	734	5e-164	581
PKH_133760	156102318	5e-161	572	5e-129	465
PKH_132430	221060236	1e-94	350	9e-73	277
PKH_132450	156102040	0	709	4e-166	590
PKH_132490	156102050	8e-153	544	9e-128	461
PKH_132470	156102046	2e-83	313	1e-66	257
PKH_132930	221060336	0	667	2e-146	524
PKH_132950	156102142	1e-87	327	7e-65	251
PKH_133950	156102364	1e-93	347	3e-76	289
PKH_130260	221059798	1e-127	459	1e-98	363
PKH_130200	156101630	2e-46	189	7e-34	146
PKH_130280	156101648	0	718	2e-164	584
PKH_134170	156102410	3e-132	475	3e-103	379
PKH_133440	221060440	1e-122	445	1e-93	348
PKH_132170	156101992	1e-164	584	1e-134	484
PKH_132130	156101984	7e-125	451	4e-103	379
PKH_130160	156101622	1e-43	179	2e-35	151
PKH_130110	156101614	8e-153	544	2e-119	432
PKH_132570	156102068	0	655	1e-156	559
PKH_132560	156102066	7e-150	537	3e-131	475
PKH_131530	156101882	6e-170	601	3e-136	489
PKH_131950	156101946	5e-122	442	1e-98	364
PKH_133880	156102348	7e-125	451	3e-96	356
PKH_130370	156101664	0	763	2e-175	620
PKH_130380	156101666	6e-179	631	3e-141	506
PKH_131630	156101904	4e-32	140	1e-22	108
PKH_133720	156102310	1e-69	267	4e-55	218
PKH_133700	156102306	0	687	8e-141	504
PKH_131840	156101924	2e-170	604	3e-137	494
PKH_131830	156101922	2e-173	613	6e-137	492
PKH_131810	221060192	7e-121	439	2e-112	411
PKH_131790	221052202	6e-158	562	3e-122	444
PKH_131740	156094009	1e-31	142	3e-24	117
PKH_130630	156101712	2e-172	609	5e-90	335
PKH_130620	156101708	2e-67	259	2e-47	192
PKH_132270	156102006	3e-162	576	6e-128	461
PKH_133650	156102298	2e-143	513	1e-109	401
PKH_134090	156102392	8e-55	217	5e-42	174
PKH_133560	156102282	0	671	5e-153	545
PKH_133570	156102284	3e-178	629	4e-143	512
PKH_132640	156102082	0	733	3e-166	591
PKH_132710	156102096	6e-66	253	4e-49	197
PKH_134530	156102476	2e-94	351	3e-81	307
PKH_130680	156101720	0	712	9e-171	604
PKH_130420	156101674	0	723	2e-163	580
PKH_134270	156102430	1e-55	220	2e-41	173
PKH_131340	156101844	0	781	5e-175	618
PKH_130690	156101722	8e-91	337	5e-72	275
PKH_130670	221059876	0	676	3e-150	538
PKH_130240	156101640	1e-156	557	1e-124	451
PKH_133970	221060550	3e-180	636	2e-137	493
PKH_130860	221059914	3e-170	602	2e-133	479
PKH_130900	156101758	3e-177	626	3e-141	506
PKH_130230	156101638	2e-120	436	3e-93	345
PKH_131730	221060096	6e-169	599	3e-130	470
PKH_130300	156101652	0	703	3e-164	583
PKH_130080	156101606	6e-66	256	3e-52	210
PKH_132680	156102090	6e-149	532	2e-121	440
PKH_134510	156102472	0	696	6e-154	549
PKH_133690	124808292	1e-92	343	5e-74	281
PKH_132590	156102072	0	695	4e-162	576
PKH_132730	156102100	1e-128	464	5e-101	373
PKH_133980	221060552	1e-156	557	3e-121	440
PKH_130060	156101602	5e-73	279	1e-53	214
PKH_132550	156102064	2e-143	513	7e-114	415
PKH_130890	221060420	8e-67	260	9e-59	233
PKH_132160	156101990	9e-127	458	2e-100	370
PKH_130870	156101756	3e-131	472	1e-103	380
PKH_130930	156101766	8e-129	464	2e-104	382
PKH_130040	156101598	4e-164	582	3e-134	483
PKH_134480	156102466	3e-138	495	3e-108	395
PKH_132030	156101962	6e-155	552	7e-120	435
PKH_131410	156101858	0	733	3e-171	606
PKH_131460	156101868	5e-98	361	2e-75	286
PKH_131150	156101810	2e-127	459	2e-102	376
PKH_130460	156101682	0	675	3e-150	536
PKH_130515	221061643	1e-58	232	3e-53	213
PKH_131570	68065477	5e-38	161	3e-32	141
PKH_131920	156101940	2e-173	613	9e-138	494
PKH_133830	82539634	9e-31	141	3e-23	116
PKH_130910	156101762	6e-172	608	8e-135	484
PKH_134335	156102444	2e-97	359	9e-75	283
PKH_130790	221059900	1e-104	383	6e-83	311
PKH_134200	156102416	7e-178	628	7e-136	488
PKH_133890	124808199	2e-19	100	2e-09	67.7
PKH_132150	156101988	3e-155	553	5e-121	438
PKH_133660	258549182	2e-17	93.4	9e-13	77.8
PKH_131090	221059962	2e-139	499	8e-110	401
PKH_130610	156101704	0	676	5e-153	547
PKH_130750	124805635	6e-45	183	2e-34	147
PKH_134450	156102460	5e-60	235	5e-45	184
PKH_134260	156102428	5e-72	275	9e-53	211
PKH_130410	156101672	0	692	1e-150	537
PKH_134290	156102434	1e-98	363	4e-75	285
PKH_134330	156102442	9e-43	177	2e-32	142
PKH_133610	83273485	0	711	1e-155	555
PKH_130170	221059780	4e-63	244	2e-46	188
PKH_131040	156101788	8e-161	571	3e-124	449
PKH_130010	156101592	4e-97	360	6e-78	296
PKH_132320	156102016	4e-59	232	3e-45	185
PKH_130640	156101714	7e-89	331	6e-69	264
PKH_134000	156102374	0	739	6e-170	602
PKH_134540	156099175	2e-84	318	3e-68	264
PKH_131800	156101804	1e-100	370	1e-75	287
PKH_131420	156101860	0	669	4e-151	539
PKH_130030	156101596	0	679	2e-151	540
PKH_131180	156101816	8e-179	631	8e-141	504
PKH_133220	156102220	0	721	2e-168	596
PKH_132350	156102022	2e-61	238	9e-46	185
PKH_130250	70951940	2e-82	309	3e-62	242
PKH_131050	156101790	0	753	5e-178	629
[truncated: 3,198 more rows]

## Sheet: Sheet4
Sheet 4: Performance of SMAT80 over BLOSUM90 for Plasmodium vivax against non-redundant database
A) Smat80 matrix gives both better E-values and scores for the following: (2640/5376)
Query	Best non-self subject hit common to both matrices	Smat80 E-values	Smat80 bit-scores	BLOSUM90 E-values	BLOSUM90 bits-scores
PVX_093695	221052188	8e-69	266	4e-56	223
PVX_093705	156092796	2e-14	85.1	2e-13	82
PVX_241290	156094260	5e-42	178	2e-40	173
PVX_120845	156082115	0	713	8e-164	582
PVX_121345	8953647	1e-49	202	2e-46	192
PVX_110855	221054299	6e-62	241	3e-45	184
PVX_110870	221054293	4e-74	281	2e-57	225
PVX_110940	156081841	0	789	7e-175	619
PVX_111030	221054231	7e-141	504	5e-111	404
PVX_111185	221054157	6e-109	398	1e-85	320
PVX_111205	221054149	5e-130	468	2e-107	393
PVX_111340	221054093	0	759	1e-175	620
PVX_111495	221054025	5e-76	288	2e-54	216
PVX_111505	156082067	4e-150	536	2e-116	423
PVX_111540	221054009	5e-48	194	5e-36	153
PVX_086860	156096558	5e-76	290	1e-68	265
PVX_086910	221054998	2e-146	524	5e-121	439
PVX_086970	221054976	9e-115	418	6e-88	328
PVX_121890	156102495	1e-134	484	3e-103	379
PVX_121900	156100613	5e-160	569	3e-70	271
PVX_121935	221060687	2e-59	234	2e-44	184
PVX_121950	221060691	4e-125	452	8e-102	374
PVX_121995	221060707	3e-124	449	3e-100	369
PVX_122095	221060749	0	672	1e-150	537
PVX_122265	221060821	8e-167	591	8e-136	489
PVX_122305	221060837	6e-120	434	1e-89	333
PVX_122487	221060917	4e-147	525	2e-114	416
PVX_122590	221060961	0	745	7e-151	538
PVX_122805	124513158	4e-151	541	8e-137	493
PVX_122870	221061073	6e-48	193	2e-36	154
PVX_122960	221061111	0	736	4e-170	602
PVX_122995	221061127	0	875	4e-155	553
PVX_123305	221061251	2e-53	212	3e-42	175
PVX_123345	221061271	0	765	3e-175	619
PVX_123355	221055137	6e-180	634	4e-143	512
PVX_123495	156103135	3e-86	322	3e-66	255
PVX_123510	156103141	7e-87	324	4e-70	268
PVX_123870	221061497	0	686	3e-148	529
PVX_123980	221061543	7e-104	381	2e-83	313
PVX_124195	221061627	9e-160	567	2e-128	463
PVX_084110	221059756	4e-157	559	3e-133	480
PVX_084205	221059786	7e-44	180	9e-35	149
PVX_084225	221059792	2e-120	436	4e-93	345
PVX_084255	221059804	3e-116	422	2e-91	339
PVX_084310	124805527	0	681	4e-155	552
PVX_084315	221059830	0	723	1e-163	580
PVX_084355	221059852	3e-177	626	1e-145	521
PVX_084415	221059870	6e-89	331	5e-69	264
PVX_084450	221059886	4e-98	362	6e-78	294
PVX_084480	221059900	9e-87	324	1e-67	260
PVX_084670	221059982	8e-169	597	2e-132	476
PVX_084680	221059986	6e-111	405	1e-83	314
PVX_084695	221059996	2e-106	389	4e-84	315
PVX_084815	156101874	0	656	2e-145	520
PVX_085000	221060140	6e-136	488	3e-110	402
PVX_085235	221060240	0	683	2e-160	571
PVX_085250	221060244	2e-78	297	6e-63	245
PVX_085385	221060294	6e-71	271	5e-56	221
PVX_085390	221060296	2e-138	497	2e-110	404
PVX_085420	221060306	1e-44	183	1e-34	150
PVX_085540	82594906	3e-41	172	7e-35	151
PVX_085555	258597686	3e-176	622	6e-142	508
PVX_085735	221060408	2e-168	596	5e-132	474
PVX_085740	221060410	0	685	1e-149	534
PVX_085785	221060438	1e-28	128	5e-19	96.6
PVX_085810	221060446	9e-47	189	2e-36	153
PVX_085860	221060466	3e-178	629	4e-143	512
PVX_085915	221060492	0	659	1e-139	500
PVX_085945	221060504	3e-161	572	3e-129	465
PVX_085980	258597650	8e-144	514	7e-113	411
PVX_086055	258597640	9e-51	203	3e-40	168
PVX_086075	221060552	1e-151	541	9e-120	435
PVX_086090	124808130	0	759	3e-163	579
PVX_086130	124808101	7e-62	240	8e-48	193
PVX_086190	221060596	3e-163	579	1e-124	451
PVX_086250	221060620	0	668	2e-146	523
PVX_113225	221058320	8e-49	199	3e-40	170
PVX_113310	221058288	9e-91	339	3e-72	278
PVX_113360	221058268	0	650	8e-146	522
PVX_113400	221058246	0	739	5e-171	605
PVX_113440	221058232	5e-102	374	2e-78	296
PVX_113540	221058184	0	650	6e-155	552
PVX_113660	156100859	0	711	3e-162	576
PVX_113920	221058014	8e-107	390	1e-69	266
PVX_113950	221058002	4e-88	329	2e-71	273
PVX_113975	221057994	0	768	3e-180	636
PVX_114135	156101043	0	638	3e-140	502
PVX_114155	221057920	7e-107	392	6e-90	335
PVX_114205	221057902	2e-111	406	2e-87	326
PVX_114450	221057796	0	744	3e-169	599
PVX_114505	73536047	3e-129	465	6e-102	374
PVX_114580	156101221	7e-136	488	8e-107	391
PVX_114685	221057692	2e-176	623	1e-144	517
PVX_114790	221057644	1e-85	320	2e-63	246
PVX_114795	156101307	8e-133	477	5e-105	385
PVX_115135	221057490	1e-119	434	4e-99	365
PVX_115260	221057442	3e-54	214	1e-41	171
PVX_115355	290564273	4e-140	502	4e-111	405
PVX_115425	221057372	0	651	1e-149	535
PVX_115460	156101577	6e-152	541	1e-117	427
PVX_115470	156101581	9e-91	340	7e-63	247
PVX_116570	221058865	6e-179	632	2e-147	527
PVX_116705	221058925	2e-143	513	9e-118	428
PVX_116795	221058961	0	1002	2e-120	438
PVX_116855	221058985	4e-123	445	1e-96	357
PVX_117015	221059057	7e-74	281	2e-59	232
PVX_117095	221059091	1e-172	610	6e-139	498
PVX_117165	221059121	0	746	4e-171	605
PVX_117220	221059145	6e-70	267	1e-54	216
PVX_117292	221059173	0	676	9e-148	527
PVX_117470	221059255	0	638	1e-142	510
PVX_117695	221059349	3e-158	562	5e-129	465
PVX_117845	156100269	7e-143	511	3e-114	416
PVX_117855	156100273	8e-129	464	1e-99	367
PVX_117865	221059409	0	714	2e-156	557
PVX_117995	221059459	9e-112	407	3e-86	322
PVX_118075	260825168	3e-13	79.3	2e-08	62.7
PVX_118185	221059535	0	651	1e-155	554
PVX_118385	221059613	2e-42	176	3e-32	141
PVX_118430	124809402	2e-143	512	3e-115	419
PVX_118445	221059637	3e-111	406	9e-88	327
PVX_118505	221059661	0	768	3e-172	609
PVX_118540	221059675	5e-123	446	3e-104	383
PVX_118585	221059693	1e-66	256	4e-51	204
PVX_118625	221059709	4e-84	317	2e-64	251
PVX_090835	221055784	8e-32	140	2e-23	112
PVX_090845	221055786	8e-50	200	5e-35	151
PVX_090935	124803500	3e-63	245	2e-50	202
PVX_091032	221055868	3e-98	362	4e-78	295
PVX_091085	221055888	0	733	6e-112	410
PVX_091220	221055952	5e-108	395	4e-81	305
PVX_091250	221055964	5e-44	180	7e-33	142
PVX_091270	221055972	2e-109	399	2e-85	320
PVX_091445	221056052	2e-122	442	3e-96	355
PVX_091535	221056086	1e-112	410	2e-89	333
PVX_091595	221056110	5e-70	268	8e-54	215
PVX_091665	221056144	1e-62	243	4e-47	191
PVX_091935	156098727	1e-87	328	3e-67	260
PVX_091965	221056274	0	651	5e-149	532
PVX_091992	221056286	0	691	4e-158	562
PVX_092020	221056298	4e-88	329	5e-72	275
PVX_092065	221056316	0	754	3e-171	606
PVX_092160	221056354	0	716	8e-161	572
PVX_092295	156098871	2e-11	74.3	1e-06	57.7
PVX_092360	258597357	2e-64	250	1e-50	204
PVX_092815	221056614	3e-114	416	2e-88	330
PVX_088820	221053286	0	654	3e-137	493
PVX_088864	82706080	7e-59	231	6e-44	181
PVX_088907	221053318	3e-122	442	7e-97	358
PVX_089360	221053500	0	638	7e-145	518
PVX_089430	221053526	0	772	5e-175	618
PVX_089520	221053558	2e-49	200	2e-37	160
PVX_089535	221053564	0	983	1e-177	629
PVX_089585	221053598	1e-117	427	2e-92	342
PVX_089635	221053622	2e-170	603	2e-138	496
PVX_089685	221053644	4e-149	532	8e-118	428
PVX_089710	221053654	0	772	5e-174	615
PVX_089760	221053674	1e-41	174	3e-32	142
PVX_089795	156098033	2e-167	593	2e-132	477
PVX_089805	156096065	1e-20	105	7e-17	92.4
PVX_089850	156098057	6e-51	206	8e-35	152
PVX_089915	221053694	2e-154	550	7e-122	441
PVX_090115	221053778	3e-124	449	6e-104	382
PVX_090190	221053812	6e-92	343	1e-75	288
PVX_098655	156097096	5e-171	605	3e-134	483
PVX_098665	221054352	4e-119	432	2e-92	343
PVX_098715	221054374	2e-172	609	9e-134	481
PVX_098860	221054436	6e-109	398	3e-82	309
PVX_099035	221054506	4e-170	602	5e-140	502
PVX_099225	221054584	2e-89	333	5e-67	258
PVX_099235	221054588	8e-106	387	9e-88	327
PVX_099265	221054604	1e-106	391	4e-87	325
PVX_099350	221054638	0	723	1e-169	601
PVX_099510	156097438	6e-21	106	8e-15	86.2
PVX_099545	221054718	0	677	7e-151	538
PVX_099565	221054726	2e-138	496	4e-111	405
PVX_099580	221054732	0	1047	7e-156	557
PVX_099655	296005245	8e-31	137	3e-21	104
PVX_099860	221054840	8e-121	437	1e-98	363
PVX_099870	221054842	7e-155	551	5e-124	448
PVX_099895	157836023	5e-143	511	2e-112	409
PVX_099910	221054862	3e-105	387	2e-80	304
PVX_094315	156096599	5e-113	412	8e-83	312
PVX_094375	68068667	1e-78	296	4e-62	241
PVX_094675	221055181	0	1007	6e-141	507
PVX_094685	221055185	5e-171	605	7e-122	442
PVX_094830	221055243	2e-127	459	9e-73	278
PVX_095190	156096941	6e-83	311	2e-65	252
PVX_095255	221055437	1e-83	314	4e-66	255
PVX_095260	156096969	0	656	5e-146	522
PVX_095425	70944165	2e-106	394	4e-53	216
PVX_095440	124504975	2e-33	147	4e-30	137
PVX_095465	124504963	5e-51	209	9e-42	178
PVX_095470	70943077	1e-45	189	7e-42	176
PVX_095490	124504953	4e-37	161	1e-17	96.6
PVX_082355	221058827	0	722	1e-165	586
PVX_082390	221058805	0	748	2e-156	557
PVX_082560	221058735	0	728	2e-171	607
PVX_082620	156096182	0	651	6e-148	528
PVX_082660	221058699	1e-33	147	6e-30	135
PVX_082885	221058625	0	680	5e-154	548
PVX_082930	156096302	5e-12	73.4	9e-06	52.7
PVX_082995	221058581	8e-168	594	1e-136	490
PVX_083000	156096330	1e-177	627	2e-138	497
PVX_083050	221058557	0	707	3e-154	549
PVX_083070	221058549	0	708	5e-153	545
PVX_083120	221058527	2e-168	596	4e-138	495
PVX_083300	221058445	1e-164	583	8e-131	471
PVX_083340	221058429	6e-61	237	1e-36	156
PVX_083395	221058407	8e-139	498	5e-107	392
PVX_083435	221058391	1e-150	537	2e-117	426
PVX_083465	156096516	2e-129	466	6e-103	378
PVX_083485	221058371	4e-138	496	2e-107	394
PVX_083515	221058359	2e-137	492	1e-109	400
PVX_083565	221058341	3e-93	347	5e-76	289
PVX_100530	221061639	3e-44	180	1e-30	135
PVX_100705	221061711	1e-43	178	6e-33	142
PVX_100775	221061763	1e-150	537	8e-122	441
PVX_100820	221061781	0	653	3e-144	517
PVX_100870	221061803	6e-112	409	2e-89	333
PVX_100980	156095815	9e-155	551	3e-123	446
PVX_101015	221061851	4e-75	285	5e-56	222
PVX_101060	221061869	3e-43	177	1e-33	145
PVX_101130	156095875	1e-50	205	9e-38	161
PVX_101180	156095895	8e-158	561	2e-124	450
PVX_101260	221061955	0	730	8e-168	594
PVX_101280	221061961	7e-168	595	5e-137	492
PVX_101305	221061971	7e-99	364	4e-74	281
PVX_101395	156095983	1e-110	403	2e-86	323
PVX_101555	145531143	0.002	50.1	1.3	41
PVX_101560	156092846	3e-12	78	5e-10	70.3
PVX_101570	156082247	3e-93	347	5e-81	306
PVX_079735	221056733	0	678	2e-151	540
PVX_079780	221056759	9e-132	474	5e-104	381
PVX_079820	221056775	4e-43	178	3e-30	134
PVX_079900	221056807	2e-119	434	2e-92	343
PVX_080085	221056881	2e-97	359	7e-75	283
PVX_080135	221056901	1e-176	623	1e-139	501
PVX_080140	221056903	2e-72	276	7e-56	220
PVX_080185	221056923	0	721	4e-160	568
PVX_080220	221056941	0	760	4e-177	625
PVX_080245	156095444	3e-130	469	9e-102	374
PVX_080275	221056963	3e-92	342	1e-70	269
PVX_080345	221056995	4e-172	608	1e-138	497
PVX_080500	221057055	2e-177	626	8e-139	498
PVX_080520	221057063	2e-118	430	1e-94	350
PVX_080615	221057101	0	672	1e-156	559
PVX_080665	221057131	0	705	3e-151	540
PVX_080700	221057145	0	675	3e-153	546
PVX_081345	221052290	1e-108	400	4e-89	335
PVX_081615	221052408	0	645	3e-141	507
PVX_081705	156095161	0	742	2e-169	599
PVX_081730	221052459	2e-70	270	5e-52	209
PVX_087855	156094792	2e-40	170	2e-29	133
PVX_087860	221051936	2e-67	258	1e-46	189
PVX_088020	221052000	1e-40	168	1e-30	135
PVX_088090	221052026	3e-65	252	8e-51	204
PVX_088185	221052062	0	791	4e-180	635
PVX_000580	221052736	5e-87	326	3e-74	283
PVX_000585	221052734	0	770	5e-170	602
PVX_000635	221052712	9e-174	614	3e-143	513
PVX_000930	221052598	1e-43	180	2e-34	150
PVX_000950	221052590	3e-71	271	2e-54	215
PVX_001000	221052570	0	720	2e-173	614
PVX_001035	221052556	2e-67	260	8e-53	210
PVX_097640	221057315	0	764	5e-175	618
PVX_097685	156094320	8e-112	410	9e-81	307
PVX_097735	221057299	2e-15	88.4	2e-13	82
PVX_098030	156094458	5e-26	120	2e-17	91.2
PVX_098045	221057163	5e-159	565	2e-130	470
PVX_119215	14578282	2e-132	476	5e-96	356
PVX_119290	14578297	6e-113	411	1e-85	320
PVX_119305	221055747	3e-104	382	6e-80	301
PVX_119370	221055721	7e-106	387	5e-83	311
PVX_119765	221055547	0	666	2e-157	561
PVX_119795	221055535	1e-174	617	3e-140	502
PVX_119800	221055533	9e-117	424	6e-92	341
PVX_119825	156094247	2e-135	486	2e-103	380
PVX_003485	58373758	7e-152	541	7e-119	432
PVX_003505	156093238	5e-34	150	8e-28	130
PVX_003550	124507259	2e-17	94.7	3e-14	83.2
PVX_003600	221053253	3e-159	565	6e-127	458
PVX_003615	156093848	6e-144	515	2e-113	414
PVX_003650	221053229	1e-74	282	7e-57	223
PVX_003740	221053195	1e-155	554	1e-124	450
PVX_003955	124801126	9e-67	256	5e-42	173
PVX_002675	221052975	3e-85	319	1e-63	246
PVX_002800	221053023	3e-142	509	5e-112	408
PVX_002860	221053053	0	758	2e-180	637
PVX_002880	221053061	2e-105	386	6e-84	314
PVX_002895	221053071	6e-148	529	1e-127	461
PVX_002900	61697129	0	725	1e-160	570
PVX_002930	221053085	7e-169	598	6e-133	478
PVX_002935	221053087	0	694	1e-164	584
PVX_096020	221052910	5e-124	449	2e-99	367
PVX_096055	156093452	5e-34	150	6e-22	110
PVX_096130	221052878	0	660	9e-157	558
PVX_096210	221052850	2e-145	520	4e-114	416
PVX_096300	221052806	1e-173	613	1e-132	477
PVX_096405	68065258	9e-95	350	6e-74	280
PVX_001945	221053967	2e-141	506	3e-117	426
PVX_096935	156093244	5e-46	190	3e-39	167
PVX_096940	156093037	0.0004	50.9	0.033	44.3
PVX_112630	156096573	1e-43	183	5e-37	161
PVX_000025	156096560	1e-05	54.3	0.008	44.7
PVX_005580	156092397	3e-66	257	2e-60	238
PVX_104185	156081779	4e-12	77.6	2e-11	74.9
PVX_115985	156093103	0	715	1e-163	581
PVX_103160	156093099	3e-145	519	1e-109	400
PVX_104700	156092740	0	753	4e-173	612
PVX_105710	156093244	6e-33	146	2e-30	137
PVX_109280	184161643	8e-51	205	6e-33	146
PVX_009600	156092913	9e-21	105	2e-18	97.5
PVX_017140	156092948	0	742	9e-169	598
PVX_007585	156093122	2e-116	424	6e-99	366
PVX_007085	156097643	8e-33	146	2e-29	134
PVX_015635	156093037	4e-169	599	3e-139	500
PVX_186285	156092760	3e-84	317	5e-66	256
PVX_079195	156093043	2e-37	162	2e-27	128
PVX_155260	8953644	9e-89	332	4e-74	283
PVX_035190	156092546	3e-83	314	4e-69	267
PVX_063190	156092971	2e-156	557	3e-127	460
PVX_063690	156092379	1e-24	120	2e-21	108
PVX_033190	8953660	1e-130	471	4e-106	389
PVX_061690	156091847	6e-96	355	3e-75	286
PVX_064690	8953666	8e-95	352	2e-81	308
PVX_068690	8953659	5e-164	583	2e-141	507
PVX_050690	156092180	2e-141	507	4e-115	420
PVX_159260	8953655	3e-137	494	8e-115	419
PVX_053690	8953669	7e-53	212	7e-47	192
PVX_070190	156092216	3e-31	140	7e-24	115
PVX_139260	8953644	3e-98	364	4e-78	296
PVX_065190	156093015	2e-122	444	5e-103	379
PVX_033690	156092707	8e-26	120	2e-17	92.4
PVX_177275	156093020	3e-91	340	2e-75	288
PVX_051690	156092753	2e-121	440	2e-105	387
PVX_057690	8953671	3e-136	489	1e-110	404
PVX_052690	156092522	8e-177	624	1e-138	497
PVX_231290	156091763	4e-160	568	5e-125	451
PVX_238290	156091176	7e-74	280	9e-57	223
PVX_226290	156082101	2e-174	616	5e-139	498
PVX_040190	156092757	9e-23	112	5e-17	93.3
PVX_210290	156090975	0	766	2e-175	620
PVX_142260	299889113	2e-39	165	1e-27	125
PVX_153260	156092882	1e-34	148	2e-25	117
PVX_046690	8953653	1e-26	121	4e-18	93.7
PVX_130260	156090666	1e-60	236	2e-45	185
PVX_213290	156100379	6e-94	348	1e-71	273
PVX_188290	156090167	1e-18	97.6	7e-14	81.1
PVX_093555	221052130	0	651	7e-148	527
PVX_107745	156092951	6e-65	253	9e-56	222
PVX_102645	156092890	4e-08	61.8	0.0001	49.8
PVX_004537	156092712	1e-24	120	7e-19	100
PVX_110900	221054283	0	761	6e-176	621
PVX_110955	221054261	2e-30	138	3e-19	100
PVX_110970	290564249	3e-138	496	7e-104	382
PVX_111020	221054235	1e-89	333	2e-66	256
PVX_111095	221054195	0	721	1e-164	584
PVX_111250	221054131	1e-42	177	2e-33	146
PVX_111310	221054105	3e-178	628	4e-138	495
PVX_111350	221054089	2e-129	466	3e-103	379
PVX_111410	156082029	7e-122	442	5e-92	343
PVX_111425	221054055	7e-91	337	3e-69	265
PVX_111550	221054005	5e-53	210	6e-40	166
PVX_111600	221053983	2e-164	584	1e-130	471
PVX_086880	156093293	1e-27	128	5e-25	119
PVX_086915	156081668	1e-102	377	4e-78	295
PVX_086925	221054992	1e-83	316	1e-62	246
PVX_086935	156081676	2e-137	493	2e-103	379
PVX_086985	221054970	8e-87	324	2e-65	253
PVX_087075	156081732	4e-140	502	7e-112	408
PVX_087080	221054930	1e-122	444	6e-110	402
PVX_121860	156081771	8e-42	173	1e-30	135
PVX_121930	221060685	3e-129	466	1e-105	387
PVX_122005	221060711	8e-160	568	3e-128	463
PVX_122035	221060723	3e-145	519	1e-115	420
PVX_122065	221060735	3e-131	472	4e-102	375
PVX_122115	221060757	0	671	2e-150	536
PVX_122220	221060803	5e-155	554	2e-121	442
PVX_122450	221060899	1e-173	613	4e-138	495
PVX_122475	124513020	8e-51	202	1e-38	161
PVX_122545	221060941	9e-103	377	8e-83	311
PVX_122640	221060981	4e-157	558	4e-128	462
PVX_122855	221061067	5e-86	321	8e-65	250
PVX_122955	156102923	1e-173	614	1e-136	491
PVX_123025	221061137	1e-166	590	1e-133	481
PVX_123075	221061159	2e-102	375	3e-79	298
PVX_123090	221061165	2e-124	450	3e-98	363
PVX_123095	221061167	5e-44	180	2e-32	141
PVX_123110	156102985	2e-99	367	7e-74	282
PVX_123125	156102991	0	741	3e-153	547
PVX_123130	221061181	2e-37	157	8e-28	125
PVX_123140	221061189	5e-122	441	2e-95	352
PVX_123235	221061227	5e-71	271	3e-56	222
PVX_123370	68071557	5e-65	250	7e-51	202
PVX_123415	221061305	1e-113	413	3e-90	335
PVX_123470	221061327	3e-104	384	1e-81	309
PVX_123670	221061413	0	766	2e-174	616
PVX_123835	221061481	9e-133	477	3e-103	379
PVX_123905	221061513	0	703	6e-164	582
PVX_124065	68074783	0	776	2e-137	495
PVX_124110	221061595	3e-42	175	3e-33	145
PVX_124180	156103409	0	802	4e-180	636
PVX_084095	221059750	2e-89	334	6e-70	269
PVX_084115	221059758	4e-137	491	1e-108	397
PVX_084250	221059802	0	733	7e-174	615
PVX_084265	221059808	0	646	3e-145	519
PVX_084435	221059880	7e-99	364	2e-78	296
PVX_085040	221060156	1e-151	541	6e-125	452
PVX_085055	221060162	0	649	1e-146	525
PVX_085145	221060202	1e-139	500	4e-108	396
PVX_085220	221060234	8e-99	364	6e-77	291
PVX_085260	221060248	1e-153	547	2e-127	460
PVX_085265	221060250	0	720	2e-173	613
PVX_085450	221060318	0	683	4e-165	586
PVX_085710	221060398	6e-131	471	1e-91	340
PVX_085910	221060490	1e-80	303	5e-64	248
PVX_085990	83317879	6e-11	73	7e-07	59.4
PVX_086230	82595530	5e-81	304	2e-61	238
PVX_086305	221060640	5e-60	235	2e-45	186
PVX_086320	221060646	3e-138	495	3e-108	395
PVX_113290	221058296	0	728	2e-170	603
PVX_113320	221058284	0	741	9e-163	578
PVX_113385	156100751	2e-130	469	1e-102	377
PVX_113410	221058242	2e-59	232	2e-46	188
PVX_113570	221058170	7e-97	357	3e-77	292
PVX_113690	83317258	2e-43	179	1e-31	138
PVX_113745	221058084	1e-46	188	9e-35	148
PVX_114020	221057978	1e-82	310	3e-64	248
PVX_114055	156101011	9e-162	574	5e-127	458
PVX_114180	221057912	0	678	4e-156	556
PVX_114215	221057898	2e-77	293	2e-62	243
PVX_114390	221057820	5e-49	197	1e-36	156
PVX_114400	221057816	2e-141	506	5e-115	419
PVX_114610	221057722	6e-90	334	2e-70	269
PVX_114640	156101245	2e-154	550	1e-106	391
PVX_114650	221057706	0	673	5e-141	505
PVX_114665	221057700	0	797	1e-180	637
PVX_114670	221057698	4e-167	591	6e-129	464
PVX_114675	221057696	1e-96	357	7e-73	277
PVX_114905	221057594	2e-87	326	7e-66	254
PVX_114910	82539545	6e-110	401	1e-85	320
PVX_114985	221057556	0	648	1e-145	521
PVX_115040	221057530	3e-77	292	1e-60	236
PVX_115195	221057468	3e-127	460	9e-98	362
PVX_115270	221057438	6e-98	361	4e-77	292
PVX_115310	221057418	1e-117	426	2e-91	339
PVX_116595	221058877	8e-49	196	4e-30	133
PVX_116775	221058953	0	732	3e-166	589
PVX_116800	221058963	2e-73	279	2e-57	225
PVX_116950	156099640	1e-87	326	5e-68	261
PVX_116960	156099644	2e-93	346	7e-65	251
PVX_117350	221059207	9e-49	195	8e-37	155
PVX_117380	221059219	1e-122	443	9e-88	327
PVX_117460	221059251	2e-109	400	3e-90	335
PVX_117490	221059263	0	691	6e-152	541
PVX_117515	221059273	2e-122	443	2e-96	356
PVX_117545	221059283	0	718	2e-166	589
PVX_117555	221059287	8e-68	260	6e-52	207
PVX_117635	221059319	2e-175	619	5e-135	485
PVX_117905	221059425	2e-88	329	2e-67	259
PVX_117975	221059451	1e-74	283	3e-60	235
PVX_118050	221059479	0	637	2e-145	520
PVX_118245	221059557	5e-100	368	4e-81	305
PVX_118305	221059581	2e-161	573	9e-125	451
PVX_118610	221059703	0	785	1e-174	617
PVX_118630	221059711	2e-89	332	2e-65	252
PVX_090860	156098266	3e-84	316	2e-56	223
PVX_090980	221055846	6e-124	449	2e-98	363
PVX_090995	221055852	1e-71	273	3e-55	218
PVX_091190	156098394	2e-126	456	7e-98	361
PVX_091315	221055990	0	749	6e-165	585
PVX_091345	221056002	5e-98	362	5e-79	298
PVX_091425	221056034	9e-139	497	3e-110	402
PVX_091440	221056050	1e-152	543	6e-123	444
PVX_091500	290564261	9e-172	608	6e-133	479
PVX_091515	124803934	4e-152	541	6e-121	438
PVX_091540	221056088	5e-111	404	1e-88	329
PVX_091590	221056108	2e-154	550	4e-127	459
PVX_091645	221056130	3e-38	161	4e-27	123
PVX_091652	221056134	0	695	3e-161	573
PVX_091810	221056206	1e-96	356	1e-78	296
PVX_091970	221056276	1e-110	404	1e-83	313
PVX_092190	221056370	2e-63	246	9e-52	207
PVX_092405	221056454	4e-81	305	2e-63	246
PVX_092615	221056536	2e-106	389	4e-80	302
PVX_092675	221056556	4e-140	502	8e-109	398
PVX_092745	221056586	0	718	2e-159	566
PVX_092810	221056612	1e-83	313	3e-65	251
PVX_092910	156099143	1e-70	270	3e-54	215
PVX_088795	156097639	0	700	1e-154	550
PVX_088840	221053294	2e-130	471	8e-110	402
PVX_088870	156097669	4e-93	345	9e-74	281
PVX_089075	221053384	0	691	4e-158	562
PVX_089260	221053456	8e-146	521	2e-115	420
PVX_089370	221053504	1e-59	232	2e-46	188
PVX_089445	156098045	9e-10	70.1	1e-05	56.5
PVX_089470	156097901	4e-40	170	3e-37	160
PVX_089490	156097909	1e-139	500	6e-107	391
PVX_089590	221053600	2e-141	506	2e-111	407
PVX_089615	221053612	4e-114	418	3e-95	356
PVX_089620	221053614	4e-173	612	4e-139	499
PVX_089675	221053640	0	674	8e-143	512
PVX_089820	156098075	2e-20	104	8e-18	94.9
PVX_089845	221053680	1e-87	327	1e-70	271
PVX_090030	221053744	0	674	3e-156	555
PVX_090205	156098201	5e-110	402	1e-65	255
PVX_090260	221053838	6e-150	535	5e-112	409
PVX_098600	221054326	1e-132	476	6e-96	354
PVX_098670	221054354	7e-87	324	2e-67	259
PVX_098680	221054358	4e-95	352	3e-70	269
PVX_098780	221054400	0	667	1e-160	571
PVX_098795	221054404	2e-46	188	4e-34	146
PVX_098905	221054454	1e-50	204	4e-36	155
PVX_099020	221054500	2e-84	315	5e-65	251
PVX_099475	221054686	2e-78	296	4e-62	241
PVX_099690	221054772	1e-64	250	7e-51	203
PVX_099755	156097534	2e-10	69.7	3e-05	51.9
PVX_099770	221054804	4e-66	256	4e-54	215
PVX_099815	221054822	4e-63	244	2e-47	191
PVX_099850	156097572	6e-87	326	8e-68	262
PVX_099890	221054848	0	717	2e-167	593
PVX_099945	221054874	5e-135	486	3e-112	410
PVX_094240	156093293	9e-34	150	5e-29	134
PVX_094245	156093037	3e-65	255	8e-40	170
PVX_094285	221060656	3e-49	200	1e-42	177
PVX_094340	221055037	0	749	1e-173	617
PVX_094365	221055047	3e-94	349	8e-73	277
PVX_094380	221055053	8e-146	521	3e-115	420
PVX_094520	221055111	1e-162	577	4e-132	475
PVX_094645	221055169	1e-29	135	2e-25	121
PVX_094745	221055209	2e-127	459	8e-102	374
PVX_094755	221055213	3e-147	525	5e-113	411
PVX_095005	221055319	0	691	3e-159	566
PVX_095325	221055479	0	707	1e-167	594
PVX_095405	221055509	5e-171	605	9e-137	491
PVX_095435	290564231	0	701	2e-155	553
PVX_095445	68076437	8e-47	192	2e-39	168
PVX_095485	124504955	2e-36	157	2e-24	117
PVX_082450	221058779	9e-104	381	2e-84	317
PVX_082475	221058769	5e-159	566	5e-123	446
PVX_082495	221058761	9e-141	505	1e-116	424
PVX_082530	156096146	0	681	1e-154	550
PVX_082595	156096172	2e-124	449	5e-98	362
PVX_082605	221058717	1e-157	561	6e-126	455
PVX_082770	221058667	0	783	4e-172	609
PVX_082825	221058647	2e-134	483	4e-107	392
PVX_082840	221058641	1e-123	447	1e-92	344
PVX_082965	221058593	6e-107	391	1e-83	314
PVX_083155	221058515	1e-88	330	5e-70	268
PVX_083175	221058507	6e-137	491	8e-107	391
PVX_083210	221058493	1e-104	383	2e-83	312
PVX_083245	221058469	2e-74	283	8e-57	225
PVX_083260	221058463	0	751	2e-170	603
PVX_083555	221058345	3e-32	142	1e-24	117
PVX_083580	156101587	4e-41	175	3e-34	152
PVX_100560	221061655	6e-74	281	2e-59	233
PVX_100565	221061657	1e-142	511	2e-111	407
PVX_100695	156095701	1e-83	313	4e-59	231
PVX_100755	156095725	8e-118	429	1e-87	328
PVX_100840	124806615	2e-48	194	9e-36	152
PVX_100995	221061845	0	794	7e-95	353
PVX_101050	156095843	0	734	1e-167	594
PVX_101070	221061873	9e-153	545	2e-121	441
PVX_101135	82793718	8e-173	611	2e-127	461
PVX_101170	221061917	3e-156	556	3e-112	409
PVX_101245	124806875	4e-151	539	5e-119	432
PVX_101290	221061965	6e-100	368	1e-80	304
PVX_101445	221062035	1e-76	290	1e-60	236
PVX_101505	156102491	4e-08	64.7	0.003	48.5
PVX_101615	156081773	8e-143	511	4e-110	402
PVX_079705	221056721	1e-149	534	3e-103	379
PVX_079805	221056769	3e-167	592	4e-134	482
PVX_079815	221056773	1e-136	490	3e-107	392
PVX_079875	221056797	3e-171	606	2e-134	483
PVX_080025	221056857	1e-78	297	7e-64	247
PVX_080075	221056877	6e-67	257	4e-52	207
PVX_080285	221056967	4e-88	328	1e-67	260
PVX_080295	221056694	1e-121	441	2e-97	360
PVX_080300	221056979	4e-117	425	4e-94	348
PVX_080330	221056989	7e-171	604	1e-137	493
PVX_080395	221057015	0	777	3e-178	630
PVX_080450	221057037	0	750	2e-170	603
PVX_080455	221057039	8e-53	210	2e-41	171
PVX_080540	221057071	0	776	5e-178	629
PVX_080585	221057089	2e-175	619	4e-141	505
PVX_080640	221057119	3e-79	298	8e-62	240
PVX_080655	221057125	6e-109	398	6e-89	331
PVX_081325	156095009	2e-167	593	1e-134	483
PVX_081350	221052292	3e-156	556	2e-126	457
PVX_081355	221052294	2e-78	297	3e-56	223
PVX_081420	221052320	1e-121	440	1e-91	340
PVX_081430	221052324	3e-152	542	5e-123	445
PVX_081530	221052370	5e-164	581	4e-132	475
PVX_081560	221052382	3e-90	335	8e-73	277
PVX_081675	221052433	0	656	3e-152	542
PVX_081780	221052483	5e-105	384	9e-79	297
PVX_081845	156081662	3e-12	78	5e-12	77.4
PVX_087675	221051854	2e-11	73	4e-09	64.8
PVX_087930	221051964	2e-47	192	1e-37	159
PVX_087955	156094832	2e-134	485	4e-107	394
PVX_088270	221052094	1e-137	494	1e-110	404
PVX_088280	221052104	5e-81	305	2e-64	250
PVX_000665	221052704	1e-77	295	2e-65	254
PVX_000725	221052680	5e-75	285	2e-50	203
PVX_000730	221052678	0	789	1e-180	637
PVX_000740	120401108	2.2	36.4	5.3	34.7
PVX_000805	156094595	1e-172	611	2e-140	504
PVX_001015	221052564	4e-175	619	9e-145	518
PVX_097560	156097647	3e-153	546	5e-122	442
PVX_097695	156094324	8e-122	443	7e-94	350
PVX_097715	156094332	2e-113	414	4e-84	317
PVX_097745	221057295	5e-73	277	4e-57	224
PVX_097850	221057243	2e-58	228	8e-46	186
PVX_097870	221057233	2e-142	510	2e-115	420
PVX_097910	221057217	6e-62	240	5e-49	197
PVX_097970	221057193	0	777	4e-178	629
PVX_097980	221057189	0	666	2e-154	550
PVX_098055	221057159	4e-99	367	4e-79	300
PVX_119225	156094011	0	705	3e-159	566
PVX_119480	221055669	2e-123	446	2e-96	357
PVX_003500	156100683	1e-70	271	3e-67	260
PVX_003555	156093824	0	639	2e-143	515
PVX_003770	269970250	0	751	3e-167	593
PVX_003880	221053151	4e-72	275	1e-57	227
PVX_002505	156093603	2e-117	428	1e-87	329
PVX_002507	156093609	0.0008	49.7	2.6	37.6
PVX_002515	156093615	0	702	1e-150	537
PVX_002560	45190360	2.3	34.7	5.2	33.4
PVX_002615	70942126	4e-57	224	5e-43	177
PVX_002635	156093655	3e-91	339	4e-69	265
PVX_002670	221052973	4e-103	378	4e-79	298
PVX_002920	221053081	4e-78	296	3e-61	240
PVX_096175	221052862	2e-119	433	9e-97	358
PVX_096289	221052812	2e-88	330	3e-71	273
PVX_001645	156081638	3e-120	437	2e-105	388
PVX_001745	221053885	2e-87	325	8e-69	263
PVX_001770	221053897	1e-128	464	1e-106	390
PVX_001820	221053917	2e-167	595	6e-140	504
PVX_001825	258597056	8e-42	175	3e-38	163
PVX_001955	221053971	0	1294	5e-151	541
PVX_096925	8953656	6e-14	83.4	2e-12	78.6
PVX_096955	221052206	3e-151	540	8e-129	465
PVX_096960	156091994	6e-109	399	2e-91	340
PVX_096975	221052208	1e-154	551	5e-123	446
PVX_124700	156081781	2e-160	569	5e-125	451
PVX_124705	156092935	5e-109	399	1e-90	339
PVX_005575	156093436	2e-05	53.4	0.0003	49.3
PVX_103665	156092628	4e-107	392	1e-88	331
PVX_103675	8953662	3e-96	357	6e-75	286
PVX_108760	156082141	4e-60	236	8e-44	182
PVX_104690	156092220	4e-57	227	1e-48	198
PVX_110295	156082249	7e-28	130	1e-23	116
PVX_110305	156101585	3e-95	353	9e-77	292
PVX_011610	156092882	3e-170	603	3e-142	509
PVX_024685	156092373	6e-55	220	3e-45	187
PVX_024185	156092542	1e-86	325	2e-70	271
PVX_021685	8953646	1e-74	285	7e-67	259
PVX_183275	8953649	1e-42	179	2e-40	171
PVX_248300	8953668	8e-123	445	2e-98	364
PVX_062690	156092990	9e-177	625	1e-148	531
PVX_067190	290564265	3e-70	269	5e-51	206
PVX_067690	156093244	7e-36	156	9e-35	152
PVX_145260	8953669	3e-74	284	7e-61	239
PVX_032690	8953648	2e-52	210	1e-41	174
PVX_073190	156092942	3e-25	122	2e-24	118
PVX_146260	8953652	8e-31	139	4e-26	123
PVX_058190	8953673	4e-10	69.3	2e-05	52.7
PVX_074190	156092935	3e-168	596	3e-133	479
PVX_058690	58373750	8e-115	418	2e-92	343
PVX_066690	156093438	4e-30	137	9e-25	119
PVX_072690	156092423	4e-86	323	9e-78	295
PVX_143260	156092896	2e-99	367	2e-74	284
PVX_059190	156092585	3e-130	470	4e-104	383
PVX_151260	156093061	2e-06	59.7	0.0004	51.4
PVX_036190	156082145	4e-49	199	9e-40	167
PVX_055190	156093095	5e-144	516	2e-121	440
PVX_179275	8953670	1e-91	341	2e-71	274
PVX_046190	58373781	1e-25	122	4e-22	110
PVX_040690	156091521	2e-94	349	4e-71	272
PVX_206290	156091209	0	791	6e-177	624
PVX_170270	8953654	2e-178	629	2e-142	510
PVX_180275	156091222	3e-166	589	2e-125	453
PVX_200290	156091481	0	791	6e-177	624
PVX_039690	156092368	3e-24	114	2e-16	87.4
PVX_136260	221052260	2e-110	402	7e-89	331
PVX_212290	156095552	9e-42	173	4e-32	140
PVX_109780	156093109	2e-59	234	2e-48	197
PVX_102630	156092671	7e-79	299	2e-70	271
PVX_120840	156096558	0.25	41.8	0.26	41.4
PVX_121355	8953671	1e-07	62.2	3e-07	60.6
PVX_004495	156092005	3e-72	277	4e-54	217
PVX_110805	124507263	6e-14	83	2e-10	71.5
PVX_110820	221054311	1e-157	560	4e-123	445
PVX_110895	221054285	0	771	3e-171	606
PVX_110935	221054267	4e-58	230	2e-45	188
PVX_110950	221054263	2e-97	361	9e-76	289
PVX_110985	221054249	3e-168	596	8e-136	488
PVX_111115	156081911	9e-102	374	1e-79	301
PVX_111170	221054163	2e-110	403	1e-91	340
PVX_111345	221054091	3e-45	184	9e-34	145
PVX_111485	221054029	2e-78	297	1e-68	264
PVX_111535	221054011	0	709	6e-151	539
PVX_086850	156082143	8e-36	155	2e-30	138
PVX_086980	221054972	1e-161	574	1e-136	491
PVX_087000	221054964	8e-87	324	6e-72	274
PVX_087020	221054956	5e-145	519	1e-111	408
PVX_087095	221054924	5e-126	454	8e-99	363
PVX_121865	156081775	2e-53	214	1e-40	171
PVX_121875	156093201	1e-10	72.2	1e-09	68.6
PVX_121897	188474318	0	709	4e-142	509
PVX_122000	221060709	1e-128	464	2e-99	366
PVX_122195	221060791	5e-164	582	9e-129	465
PVX_122205	221060795	0	678	8e-151	538
PVX_122245	68076553	7e-57	223	8e-43	175
PVX_122325	221060845	3e-105	386	3e-85	319
PVX_122330	221060847	5e-156	555	3e-124	449
PVX_122340	221060851	2e-63	246	3e-48	195
PVX_122355	221060857	6e-119	431	3e-93	345
PVX_122395	221060873	0	747	3e-172	609
PVX_122635	221060979	5e-122	441	7e-98	361
PVX_122660	221060989	0	676	2e-151	540
PVX_122710	221061009	2e-90	336	2e-69	266
PVX_122895	221061083	0	687	5e-147	525
PVX_122975	221061119	8e-142	507	8e-104	381
PVX_123325	156103067	4e-133	479	2e-105	387
PVX_123375	221061289	6e-98	361	5e-77	291
PVX_123450	221061319	1e-69	266	1e-52	209
PVX_123465	221061323	7e-41	171	6e-31	137
PVX_123530	221061353	0	696	5e-152	542
PVX_123690	221061423	1e-131	474	2e-103	380
PVX_123820	221061475	4e-180	635	2e-145	520
PVX_123825	156103269	1e-165	587	5e-132	475
PVX_123830	221061479	4e-104	383	6e-87	326
PVX_123900	221061511	6e-72	275	2e-49	199
PVX_124200	221061629	0	779	4e-165	586
PVX_084270	221059810	0	747	6e-173	612
PVX_084290	221059820	0	763	2e-175	620
PVX_084510	221059912	0	689	3e-162	576
PVX_084530	302810358	3e-10	75.1	1e-09	73.2
PVX_084655	221059976	2e-127	459	2e-102	376
PVX_084760	221060024	6e-79	299	2e-57	227
PVX_084765	221060026	2e-112	409	7e-88	327
PVX_084880	221060070	0	660	8e-150	535
PVX_084910	221060080	1e-156	557	5e-126	455
PVX_084955	156101928	2e-83	313	1e-65	253
PVX_084990	221060136	1e-162	577	1e-119	434
PVX_085060	221060164	6e-128	461	2e-105	386
PVX_085080	221060170	5e-48	194	4e-36	154
PVX_085150	221060204	3e-162	576	6e-128	461
PVX_085170	124808856	3e-18	94.3	1e-10	68.6
PVX_085230	221060238	5e-167	592	4e-137	492
PVX_085270	156102054	9e-166	587	2e-131	473
PVX_085285	221060256	2e-136	491	4e-111	406
PVX_085295	221060258	0	742	7e-174	617
PVX_085365	221060286	4e-171	606	8e-137	491
PVX_085380	221060292	6e-66	253	4e-49	197
PVX_085430	221060310	1e-110	403	5e-88	328
PVX_085685	221060388	0	778	2e-178	630
PVX_085750	221060424	9e-147	524	5e-114	415
PVX_085790	156102256	4e-118	430	3e-89	334
PVX_086095	221060560	2e-125	452	4e-99	365
PVX_086115	221060568	0	708	6e-162	576
PVX_086240	221060616	0	700	6e-160	568
PVX_113230	221058318	1e-158	564	2e-129	468
PVX_113240	221058316	3e-86	323	1e-65	254
PVX_113245	221058314	5e-91	338	8e-67	258
PVX_113455	221058226	3e-136	489	4e-111	405
PVX_113465	221058214	9e-170	601	8e-133	478
PVX_113510	221058196	2e-131	473	2e-106	389
PVX_113615	156100841	0	748	2e-168	597
PVX_113650	221058128	0	642	2e-145	520
PVX_113670	221058120	1e-83	313	5e-65	251
PVX_113740	221058086	8e-99	364	3e-78	296
PVX_113760	221058078	3e-149	532	1e-116	424
PVX_113790	221058066	5e-82	307	6e-64	247
PVX_113805	221058060	1e-106	390	3e-85	319
PVX_113855	221058040	6e-129	465	3e-98	363
PVX_113895	221058024	7e-178	628	5e-147	525
PVX_114050	221057966	0	688	4e-161	572
PVX_114415	221057810	0	692	3e-155	553
PVX_114480	221057784	9e-129	464	2e-105	386
PVX_114500	221057776	8e-164	581	5e-133	479
PVX_114520	221057766	9e-119	431	6e-93	345
PVX_114550	221057754	1e-180	637	6e-142	508
PVX_114815	221057634	1e-92	344	6e-68	261
PVX_114840	221057622	2e-75	286	8e-58	227
PVX_114870	221057610	1e-165	586	2e-135	486
PVX_114915	221057586	8e-122	440	2e-98	362
PVX_114980	221057558	0	784	2e-171	607
PVX_115030	221057534	2e-91	339	2e-72	276
PVX_115250	221057446	0	776	2e-177	626
PVX_115475	156100689	5e-51	206	3e-39	166
PVX_116635	221058895	0	699	2e-167	594
PVX_116675	156099254	0	761	2e-175	620
PVX_116890	221059001	1e-77	294	6e-67	258
PVX_116955	221059029	2e-38	162	5e-28	128
PVX_117000	221059047	7e-149	531	8e-114	415
PVX_117050	221059071	1e-129	467	1e-102	377
PVX_117130	221059109	9e-127	457	5e-100	368
PVX_117255	221059157	2e-166	590	7e-132	475
PVX_117280	221059167	0	712	3e-157	559
PVX_117410	221059231	7e-146	521	3e-111	406
PVX_117420	258597884	2e-72	276	7e-56	221
PVX_117440	156100111	5e-20	100	2e-12	74.4
PVX_117620	221059313	8e-101	371	1e-79	300
PVX_117670	221059333	3e-156	556	6e-125	452
PVX_117735	221059361	1e-105	387	2e-75	286
PVX_117915	221059429	3e-121	439	2e-94	350
PVX_118010	156100333	1e-05	53	0.086	39.7
PVX_118125	221059509	3e-154	549	6e-122	441
PVX_118140	221059515	7e-53	211	1e-41	174
PVX_118162	82753752	2e-122	442	9e-94	347
PVX_118210	221059545	5e-90	334	6e-70	267
PVX_118260	221059561	1e-127	460	1e-98	363
PVX_118280	221059569	0	638	3e-148	529
PVX_118435	156100505	7e-15	86.3	2e-09	67.7
PVX_091080	221055886	0	826	2e-153	548
PVX_091090	221055890	7e-107	391	4e-86	321
PVX_091180	221055936	1e-133	479	8e-106	387
PVX_091225	221055954	3e-85	318	7e-67	257
PVX_091305	221055984	8e-153	544	4e-121	438
PVX_091600	221056112	0	661	4e-143	512
PVX_091895	156098711	2e-49	199	3e-36	155
PVX_091900	221056242	5e-53	210	6e-40	166
PVX_091925	156098723	9e-101	370	6e-79	297
PVX_091960	221056272	4e-58	227	1e-43	178
PVX_091980	221056280	0	660	3e-150	535
PVX_091995	221056288	3e-103	380	2e-84	318
PVX_092030	221056302	6e-95	351	1e-73	280
PVX_092155	156098817	2e-74	282	4e-55	218
PVX_092235	156098849	1e-172	611	2e-137	494
PVX_092330	221056426	2e-107	392	6e-83	311
PVX_092400	156098914	3e-14	81.3	2e-08	61.5
PVX_092455	221056474	0	725	9e-153	545
PVX_092520	221056498	9e-84	313	6e-65	251
PVX_092610	221056534	0	707	5e-163	579
PVX_092665	82593856	5e-08	61.4	0.58	37.2
PVX_092685	221056560	2e-165	586	8e-133	477
PVX_092690	221056562	2e-179	633	8e-141	504
PVX_092830	221056620	0	784	6e-179	631
PVX_092840	221056624	6e-150	534	1e-120	437
PVX_092845	258597412	1e-18	100	1e-13	83.6
PVX_092905	221056650	1e-112	410	2e-90	336
PVX_088845	257470877	1	39.3	1.8	38
PVX_088995	221053350	0	661	2e-90	338
PVX_089105	221053396	5e-131	471	7e-100	367
PVX_089130	221053406	1e-158	563	2e-126	456
PVX_089245	221053450	0	728	2e-163	581
PVX_089280	156097825	2e-72	276	3e-55	218
PVX_089485	221053542	2e-180	636	8e-146	521
PVX_089645	221053626	0	755	6e-176	622
PVX_089650	221053628	3e-113	412	9e-91	337
PVX_089670	221053638	2e-52	209	2e-39	166
PVX_089680	221053642	0	709	1e-160	571
PVX_089695	221053648	4e-98	362	1e-79	300
PVX_089755	221053672	1e-64	249	2e-49	198
PVX_089800	156102485	1e-06	58.9	2e-06	58.1
PVX_089865	156098065	2e-62	244	7e-45	185
PVX_089867	156098069	2e-82	310	4e-67	259
PVX_089870	156098065	5e-85	319	2e-65	253
PVX_089875	156098065	4e-107	392	2e-77	293
PVX_089890	156098043	2e-20	105	2e-18	98.7
PVX_089925	221053698	4e-54	214	2e-41	171
PVX_089940	221053704	1e-44	185	3e-36	157
PVX_090125	221053782	0	777	5e-179	632
PVX_090245	221053832	5e-85	319	5e-70	269
PVX_090275	156098229	0	675	7e-140	502
PVX_090300	156098239	0	643	2e-139	500
PVX_090305	156092935	5e-34	150	1e-30	139
PVX_098590	221054322	7e-50	200	1e-40	169
PVX_098605	221054328	7e-155	551	7e-124	448
PVX_098990	221054488	3e-117	426	8e-85	317
PVX_099045	221054510	0	784	3e-172	609
PVX_099105	221054534	5e-99	364	6e-81	304
PVX_099215	221054580	9e-131	470	7e-105	384
PVX_099220	221054582	6e-149	531	6e-121	438
PVX_099400	221054658	2e-163	579	4e-132	475
PVX_099695	221054774	2e-96	355	5e-74	281
PVX_099730	221054784	3e-180	637	3e-154	550
PVX_099820	221054824	5e-115	420	8e-93	346
PVX_099845	221054834	3e-71	271	2e-53	211
PVX_099880	124507119	1e-14	83.8	3e-14	82.4
PVX_099940	221054872	3e-149	532	4e-119	432
PVX_099955	221054876	3e-121	439	1e-94	350
PVX_094300	156096593	0	1112	3e-137	494
PVX_094440	221055077	0	722	9e-162	574
PVX_094495	221055101	2e-114	418	5e-93	346
PVX_094565	221055129	5e-66	255	5e-48	195
PVX_094625	221055157	0	739	1e-173	614
PVX_094650	221055171	9e-119	431	3e-91	340
PVX_094655	221055173	2e-81	307	3e-60	236
PVX_095350	124505009	8e-120	434	2e-93	345
PVX_095420	70946648	2e-158	564	7e-127	458
PVX_082370	221058813	2e-133	480	2e-109	400
PVX_082510	221058755	0	703	7e-166	589
PVX_082515	221058753	2e-156	556	2e-123	446
PVX_082545	221058741	2e-97	359	3e-78	296
PVX_082580	156096166	3e-167	592	6e-134	481
PVX_082615	221058713	2e-105	386	4e-84	315
PVX_082670	290564319	0	692	2e-151	540
PVX_082760	221058671	4e-65	250	3e-48	194
PVX_082765	156096238	1e-34	150	2e-23	112
PVX_082890	221058623	4e-99	365	3e-76	288
PVX_082955	221058597	6e-37	156	4e-28	126
PVX_082970	221058591	2e-136	489	2e-105	386
PVX_082980	221058587	3e-177	627	3e-148	530
PVX_083045	221058559	9e-162	574	3e-126	456
PVX_083215	221058487	2e-127	459	9e-95	350
PVX_083450	221058385	3e-111	405	1e-85	320
PVX_083575	156081648	1e-76	292	2e-69	268
PVX_083585	156096071	8e-92	343	6e-83	313
PVX_083590	156092736	1e-164	584	1e-136	491
PVX_100610	221061673	4e-86	322	1e-65	253
PVX_100790	221061769	2e-94	351	1e-72	278
PVX_100830	221061785	3e-142	510	8e-113	412
PVX_100920	221061811	4e-93	345	8e-77	291
PVX_101005	221061849	7e-32	140	1e-23	112
PVX_101045	221061863	1e-63	246	4e-49	197
PVX_101055	221061867	4e-99	366	1e-78	297
PVX_101145	221061907	0	682	3e-156	556
PVX_101250	221061949	4e-157	559	1e-129	467
PVX_101420	221062023	1e-93	347	7e-74	281
PVX_101455	221062039	2e-150	536	1e-119	433
PVX_101535	156093188	3e-22	111	1e-20	105
PVX_101620	156096069	0	703	3e-161	573
PVX_079770	221056753	0	654	4e-145	518
PVX_079790	221056763	5e-166	588	2e-132	476
PVX_079895	221056805	1e-132	477	1e-104	384
PVX_079915	221056813	5e-97	358	6e-75	284
PVX_080020	221056855	6e-123	445	1e-98	364
PVX_080230	124506327	2e-67	259	1e-52	209
PVX_080305	221056981	2e-108	397	4e-88	329
PVX_080335	221056991	2e-92	342	1e-72	276
PVX_080360	221057001	8e-119	431	3e-96	356
PVX_080385	156095500	3e-127	459	6e-100	368
PVX_080440	156095522	4e-88	328	2e-69	266
PVX_080685	221057139	8e-126	454	4e-97	358
PVX_080695	221057143	7e-38	160	6e-27	123
PVX_081255	221052240	1e-126	456	2e-101	372
PVX_081315	221052278	3e-73	279	2e-60	236
PVX_081340	221052288	0	730	4e-165	585
PVX_081375	221052302	3e-149	532	7e-119	431
PVX_081770	156095187	0	679	1e-152	544
PVX_081825	221052503	4e-134	482	2e-106	390
PVX_081850	156093593	4e-43	181	4e-42	178
PVX_087720	221051874	1e-143	514	4e-107	392
PVX_087825	70953669	2e-37	157	5e-26	120
PVX_087910	221051956	0	673	1e-156	559
PVX_087975	221051980	3e-130	469	5e-103	379
PVX_088015	221051998	0	757	4e-176	622
PVX_088050	221052010	8e-123	444	1e-89	334
PVX_088065	156094876	2e-62	243	5e-48	194
PVX_088080	221052022	4e-176	622	3e-142	509
PVX_088180	156094918	8e-132	474	2e-104	383
PVX_000875	221052620	3e-43	178	6e-34	147
PVX_000890	221052614	0	666	4e-154	549
PVX_000905	221052608	0	720	2e-163	579
PVX_000925	221052600	0	663	2e-150	536
PVX_001030	156094685	0	651	2e-146	524
PVX_001090	156094707	2e-71	274	6e-52	209
PVX_001110	156094715	1e-113	414	1e-86	323
PVX_097545	156082118	5e-42	177	2e-40	171
PVX_097570	221053861	2e-60	239	2e-37	162
PVX_097705	156094328	2e-96	359	5e-77	294
PVX_097845	221057245	0	738	3e-177	626
PVX_097955	221057199	3e-49	198	6e-39	163
PVX_097975	221057191	0	707	6e-163	578
PVX_119220	15284208	0	676	3e-150	535
PVX_119260	221055765	2e-104	382	7e-82	307
PVX_119440	221055685	6e-43	177	4e-33	144
PVX_119495	221055663	0	664	6e-151	538
PVX_119535	221055647	4e-106	389	6e-86	322
PVX_119540	221055645	2e-94	349	2e-74	282
PVX_119605	221055617	3e-106	389	5e-85	318
PVX_119640	221055603	6e-104	381	9e-82	307
PVX_119760	221055549	3e-105	386	2e-81	306
PVX_119805	221055531	3e-129	466	1e-108	398
PVX_003685	221053215	6e-40	169	6e-25	118
PVX_003720	221053203	1e-131	473	2e-101	373
PVX_003860	221053157	0	644	2e-146	523
PVX_003890	221053147	4e-137	492	3e-109	399
PVX_003920	160877912	7e-124	448	1e-97	361
PVX_003940	221053127	2e-134	484	3e-113	414
PVX_003990	221053107	0	738	1e-173	614
PVX_002490	156093127	4e-36	157	2e-30	138
PVX_002500	221052921	1e-156	557	2e-115	420
PVX_002580	221052937	1e-169	601	5e-136	489
PVX_002595	221052941	5e-76	288	7e-62	240
PVX_002760	221053007	4e-164	582	2e-136	490
PVX_002870	221053057	6e-75	284	9e-60	233
PVX_096030	156093448	2e-76	289	1e-58	230
PVX_096220	221052846	8e-56	219	2e-40	167
PVX_001615	156093037	1e-27	129	4e-27	127
PVX_001710	221053871	5e-111	406	1e-89	335
PVX_001750	221053887	0	686	4e-163	580
PVX_001752	221053889	8e-136	489	2e-111	408
PVX_001765	221053895	1e-162	577	1e-131	473
PVX_001805	221053913	4e-117	427	4e-95	354
PVX_097005	156093274	2e-155	552	2e-118	429
PVX_112645	156100683	3e-64	250	1e-56	225
PVX_112655	156097651	3e-52	212	9e-37	160
PVX_112685	156093217	3e-39	167	9e-31	139
PVX_112705	149395224	1e-40	172	1e-22	112
PVX_125726	156093235	2e-34	151	4e-24	117
PVX_125730	184161643	7e-59	232	4e-41	173
PVX_014625	156092419	1e-81	308	8e-74	282
PVX_010610	156092002	1e-172	610	5e-127	459
PVX_013625	156092796	8e-72	276	2e-62	245
PVX_022685	156092639	4e-98	364	2e-80	305
PVX_019665	8953652	3e-30	137	2e-24	117
PVX_016140	156092397	9e-111	405	2e-93	347
PVX_186290	156093003	2e-11	73.4	7e-09	64.8
PVX_074695	156093099	4e-109	399	2e-84	317
PVX_161260	8953644	5e-119	432	1e-94	350
PVX_061190	14039421	4e-158	562	1e-121	441
PVX_075695	156096564	2e-157	560	1e-123	448
PVX_026690	156092210	1e-56	225	9e-45	186
PVX_065690	156092682	2e-129	467	9e-96	355
PVX_062190	58373746	4e-152	542	4e-118	429
PVX_053190	156092671	2e-142	510	5e-118	429
PVX_054690	156092419	2e-31	137	3e-22	107
PVX_160260	156092760	7e-97	357	2e-73	279
PVX_055690	156092464	5e-55	219	3e-43	179
PVX_037690	156092693	1e-27	125	2e-17	91.2
PVX_045690	156093118	3e-94	348	1e-69	266
PVX_036690	156082115	1e-24	116	3e-20	101
PVX_025190	8953653	3e-54	216	8e-39	164
PVX_041690	156092317	2e-113	414	1e-95	355
PVX_237290	156090676	7e-122	441	5e-96	355
PVX_134260	156091872	3e-75	284	3e-56	221
PVX_221290	221059687	0	748	1e-169	600
PVX_191290	156091013	0	744	2e-168	596
PVX_246295	156098977	0	646	5e-146	522
PVX_135260	156097198	6e-149	531	1e-108	397
PVX_093590	221052144	0	818	3e-175	620
PVX_093630	221052162	1e-156	556	3e-125	452
PVX_093675	224472690	0	784	7e-180	634
PVX_093685	221052186	6e-60	236	1e-45	188
PVX_093725	156092993	2e-19	102	2e-15	89.1
PVX_107740	156082150	1e-131	474	7e-109	398
PVX_109785	8953673	5e-126	455	3e-92	343
PVX_106220	156093037	1e-165	588	5e-131	473
PVX_102635	290564267	9e-138	494	6e-108	394
PVX_111015	221054237	2e-100	369	7e-81	304
PVX_111545	221054007	2e-128	463	3e-102	376
PVX_111565	221053999	6e-153	546	2e-129	467
PVX_111570	258597089	4e-77	291	3e-57	225
PVX_111580	221053989	0	730	8e-164	581
PVX_005045	156081634	0	774	7e-177	625
PVX_086920	221054994	4e-47	193	7e-31	139
PVX_086965	221054978	5e-128	461	5e-103	378
PVX_086995	221054966	4e-154	548	4e-120	435
PVX_087005	221054962	9e-84	314	2e-66	256
PVX_087045	221054944	3e-135	486	3e-109	399
PVX_087135	221054910	5e-133	479	3e-98	363
PVX_087160	221054900	5e-133	478	4e-104	382
PVX_121915	221060679	7e-98	362	4e-84	316
PVX_121960	221060693	4e-91	338	9e-73	277
PVX_122020	221060717	7e-83	310	3e-56	221
PVX_122075	221060739	0	649	2e-147	527
PVX_122080	221060743	3e-76	288	4e-60	235
PVX_122170	221060779	1e-98	364	9e-77	292
PVX_122360	221060859	2e-129	466	6e-104	381
PVX_122445	221060897	0	647	2e-146	523
PVX_122595	296005377	3e-20	100	3e-18	93.7
PVX_122605	84380270	1e-132	477	5e-106	388
PVX_122610	221060969	1e-163	581	5e-133	479
PVX_122685	156102815	0	660	5e-141	505
PVX_122725	221061015	5e-120	435	1e-91	340
PVX_122790	221061043	3e-48	194	4e-36	153
PVX_122830	221061057	6e-173	611	7e-137	491
PVX_122880	221061077	3e-151	539	4e-118	429
PVX_123245	221061231	0	776	2e-178	629
PVX_123270	221061239	9e-61	237	4e-38	161
PVX_123445	221061317	0	739	2e-165	586
PVX_123505	221061343	3e-95	353	8e-74	282
PVX_123555	221061363	3e-162	576	1e-131	474
PVX_123695	221061425	5e-55	217	5e-36	154
PVX_123780	221061459	9e-43	177	1e-31	140
PVX_123895	156103297	5e-164	582	2e-131	473
PVX_123975	221061541	0	718	5e-172	609
PVX_124125	221061601	1e-28	128	5e-20	99.5
PVX_124145	221061607	0	681	1e-158	564
PVX_084165	221059770	8e-153	544	4e-119	432
PVX_084240	221059798	3e-104	383	3e-81	306
PVX_084430	221059878	0	712	9e-171	604
PVX_084600	221059950	8e-160	567	1e-123	447
PVX_084850	221060062	2e-35	152	2e-28	129
PVX_084895	221060074	4e-32	140	1e-22	108
PVX_084940	221060116	2e-173	613	7e-137	491
PVX_085110	156101990	0	689	5e-154	548
PVX_085225	156102036	2e-108	396	2e-83	312
PVX_085410	221060302	0	674	7e-147	525
PVX_085615	258549186	5e-40	168	8e-31	137
PVX_085805	221060446	3e-133	479	2e-106	390
PVX_086060	221060546	2e-78	297	5e-63	245
PVX_086215	221060606	4e-118	428	2e-92	343
PVX_086225	221060610	3e-55	219	3e-42	175
PVX_113250	221058312	6e-66	255	7e-57	225
PVX_113490	221058204	3e-50	202	4e-32	141
PVX_113550	221058180	3e-121	439	3e-98	363
PVX_113695	221058108	7e-136	488	1e-102	377
PVX_113935	221058008	0	712	1e-168	597
PVX_114015	86171188	6e-90	334	1e-70	269
PVX_114035	156101003	3e-125	452	3e-97	359
PVX_114040	221057970	5e-76	288	8e-57	224
PVX_114235	221057890	4e-77	291	4e-60	234
PVX_114245	221057886	1e-67	259	2e-48	195
PVX_114320	221057856	0	645	6e-140	501
PVX_114855	221057616	5e-80	301	1e-59	233
PVX_114880	221057606	2e-150	538	2e-110	405
PVX_115085	221057510	6e-180	634	3e-141	505
PVX_115120	221057496	2e-156	556	1e-120	437
PVX_115200	221057466	1e-149	533	2e-119	433
PVX_115305	221057422	1e-130	472	3e-22	112
PVX_115480	156093057	3e-95	353	9e-77	292
PVX_116500	221058835	8e-148	528	2e-115	420
PVX_116600	221058879	2e-77	293	6e-60	234
PVX_116710	221058927	1e-53	213	2e-41	172
PVX_116840	221058979	0	721	9e-167	591
PVX_117040	221059067	5e-153	544	2e-116	423
PVX_117075	221059083	3e-59	231	1e-45	185
PVX_117110	221059097	0	691	3e-165	586
PVX_117135	221059111	7e-119	432	2e-80	303
PVX_117275	221059165	4e-82	307	9e-61	236
PVX_117315	221059183	0	798	1e-179	634
PVX_117385	221059221	0	758	6e-168	595
PVX_117390	156100091	2e-32	141	3e-23	110
PVX_117395	221059225	2e-124	449	6e-97	358
PVX_117425	221059237	2e-109	399	7e-85	317
PVX_117500	221059267	0	798	3e-119	434
PVX_117705	221059353	4e-134	481	4e-106	388
PVX_117755	221059369	1e-108	397	4e-86	321
PVX_117795	221059385	2e-135	486	1e-98	364
PVX_117835	221059399	2e-148	530	6e-113	412
PVX_117945	156100309	0	675	9e-141	506
PVX_118030	156100341	9e-09	63.4	0.0002	48.1
PVX_118080	221059491	0	753	3e-173	612
PVX_118145	156100389	0	648	1e-146	523
PVX_118325	124809480	4e-51	204	2e-37	158
PVX_118665	221059727	2e-19	101	1e-11	75.3
PVX_118670	221059729	0	668	1e-156	558
PVX_118675	156100601	7e-62	240	2e-48	196
PVX_118695	124512744	8e-39	167	1e-27	130
PVX_090870	156098270	3e-157	559	9e-125	450
PVX_090970	221055840	2e-138	496	2e-107	393
PVX_091245	221055962	2e-133	480	6e-108	395
PVX_091350	221056004	5e-165	585	1e-130	471
PVX_091395	221056022	5e-134	481	6e-111	405
PVX_091475	221056064	1e-143	514	5e-115	418
PVX_091485	221056068	0	707	2e-164	584
PVX_091510	221056078	9e-87	324	6e-70	268
PVX_091580	156098583	0	660	3e-148	529
PVX_091640	221056128	0	653	4e-146	522
PVX_091670	221056146	9e-180	634	5e-143	512
PVX_091680	221056150	3e-103	379	4e-81	304
PVX_091735	221056172	0	732	4e-160	569
PVX_091850	221056222	2e-172	610	4e-139	499
PVX_091985	221056282	4e-96	355	1e-75	286
PVX_092005	221056292	0	669	2e-148	530
PVX_092070	221056318	0	742	5e-168	596
PVX_092115	124804373	4e-26	121	2e-18	94.9
PVX_092250	221056394	3e-123	446	2e-97	360
PVX_092525	221056500	2e-126	456	8e-95	350
PVX_092605	156099001	2e-151	541	1e-117	428
PVX_092715	221056572	2e-145	520	4e-118	429
PVX_092790	221056604	0	758	4e-176	623
PVX_092850	221056628	7e-115	417	1e-92	343
PVX_088785	156092956	3e-26	124	3e-25	121
PVX_088825	221053288	1e-166	591	8e-118	429
PVX_088830	156097653	9e-152	542	2e-120	438
PVX_088835	221053292	4e-95	352	7e-76	288
PVX_088990	221053348	2e-120	436	5e-97	358
PVX_089005	221053352	6e-74	283	6e-63	246
PVX_089080	221053386	3e-59	232	5e-45	184
PVX_089085	221053388	0	891	9e-170	602
PVX_089090	156097753	3e-86	322	9e-63	244
PVX_089205	221053434	0	674	3e-151	539
PVX_089250	221053452	9e-56	219	8e-43	175
PVX_089270	221053460	4e-75	284	3e-57	224
PVX_089495	221053546	9e-140	500	6e-109	397
PVX_089500	221053550	0	743	5e-179	632
PVX_089750	221053670	3e-137	492	9e-104	381
PVX_089790	156098031	5e-177	625	1e-143	514
PVX_089852	156098055	6e-44	182	2e-34	151
PVX_089880	156098071	8e-167	591	4e-130	469
PVX_089900	221053688	3e-94	349	3e-67	259
PVX_089920	221053696	0	671	4e-155	552
PVX_090005	221053730	0	729	2e-164	584
PVX_090010	221053732	4e-65	251	5e-52	207
PVX_090015	221053734	2e-113	413	8e-89	330
PVX_090105	221053774	7e-142	509	2e-118	431
PVX_090195	221053814	1e-105	387	2e-81	305
PVX_090240	221053830	0	638	4e-148	529
PVX_090270	156098227	0	783	3e-158	563
PVX_090310	156081638	1e-112	412	7e-97	359
PVX_090320	156093118	8e-88	328	3e-72	276
PVX_090330	156096057	1e-139	502	6e-119	433
PVX_098770	221054396	0	683	5e-157	559
PVX_098855	221054434	0	672	4e-142	509
PVX_098930	221054464	6e-78	294	1e-62	243
PVX_099060	221054516	4e-166	589	3e-125	453
PVX_099165	221054562	2e-143	512	2e-111	406
PVX_099245	221054592	0	693	8e-158	561
PVX_099280	221054610	0	652	1e-145	520
PVX_099325	221054628	1e-93	347	6e-72	274
PVX_099440	221054674	4e-137	491	9e-109	397
PVX_099460	221054682	0	682	6e-158	562
PVX_099585	221054734	4e-111	406	1e-90	338
PVX_099590	221054736	0	651	8e-150	535
PVX_099660	221054760	4e-107	392	1e-84	317
PVX_099665	221054762	8e-138	494	8e-109	398
PVX_099800	156097552	0	742	5e-162	575
PVX_099875	221054844	9e-78	294	6e-58	227
PVX_099935	221054870	4e-121	439	2e-96	356
PVX_094420	221055069	8e-121	437	7e-89	331
PVX_094430	221055073	0	641	5e-147	525
PVX_094455	221055083	2e-39	165	4e-29	130
PVX_094480	221055095	4e-101	372	2e-83	312
PVX_094660	221055175	6e-154	548	7e-120	435
PVX_094670	70926846	5e-39	167	3e-33	148
PVX_094795	221055229	6e-65	252	2e-50	203
PVX_094815	221055237	0	691	3e-154	549
PVX_095050	221055341	0	716	4e-164	582
PVX_095085	221055355	1e-114	417	5e-89	331
PVX_095135	221055381	3e-125	452	2e-97	359
PVX_095235	156096959	1e-95	353	1e-73	279
PVX_095270	221055443	2e-107	393	8e-83	310
PVX_095280	221055455	5e-64	248	3e-46	189
PVX_095460	124504965	7e-28	129	1e-20	105
PVX_082380	221058809	0	668	2e-152	543
PVX_082445	221058781	2e-60	235	1e-46	189
PVX_082480	156096126	4e-123	447	4e-99	367
PVX_082710	290564293	0	762	2e-154	550
PVX_082910	156096294	6e-39	163	1e-28	128
PVX_083020	70941516	1e-147	528	6e-117	425
PVX_083165	221058511	1e-58	229	2e-42	174
PVX_083230	221058481	2e-117	426	7e-93	344
PVX_083520	296005522	1e-21	105	2e-14	81.1
PVX_100580	221061663	4e-122	441	2e-95	352
PVX_100765	221061759	0	665	1e-158	564
PVX_100835	221061789	2e-134	482	5e-108	395
PVX_100885	221061719	4e-172	609	1e-129	468
PVX_101185	221061923	0	640	2e-143	513
PVX_101310	221061973	7e-126	455	6e-100	368
PVX_101360	156095969	6e-91	337	1e-70	270
PVX_101380	156095977	2e-47	192	1e-31	139
PVX_101410	221062019	0	780	1e-175	620
PVX_101490	124807086	3e-06	54.7	1.9	34.7
PVX_101525	221052921	4e-49	200	8e-35	152
PVX_101540	156093231	1e-16	92.6	4e-15	87.4
PVX_101565	156097633	1e-73	282	4e-64	251
PVX_101595	221052192	0.088	42.2	2.3	37.2
PVX_101610	221056684	2e-43	181	7e-36	156
PVX_079765	156095252	2e-38	162	1e-27	126
PVX_079795	221056765	2e-81	306	4e-61	238
PVX_079925	221056817	0	788	8e-179	631
PVX_079995	156095344	2e-128	465	2e-94	352
PVX_080040	221056863	4e-98	362	5e-78	294
PVX_080215	221056935	7e-98	361	1e-77	293
PVX_080290	221056969	4e-88	329	5e-68	261
PVX_080430	221057029	2e-170	604	4e-134	483
PVX_080490	221056036	1e-171	607	4e-140	503
PVX_080495	221057053	0	649	4e-153	547
PVX_080515	221057061	3e-140	502	5e-114	415
PVX_080565	221057081	5e-80	301	7e-64	247
PVX_080570	221057083	0	646	1e-150	537
PVX_081380	221052304	7e-124	448	4e-100	368
PVX_081680	221052435	8e-175	619	2e-135	488
PVX_081760	221052469	8e-157	557	1e-124	450
PVX_087695	221051864	2e-127	459	2e-97	359
PVX_087725	221051876	4e-131	471	4e-91	338
PVX_087935	68063847	2e-46	187	4e-33	143
PVX_087945	221051970	3e-159	565	5e-128	461
PVX_087990	221051986	1e-170	604	6e-140	502
PVX_088055	221052012	0	656	5e-147	526
PVX_088155	124512626	7e-125	453	2e-112	412
PVX_088245	221052086	2e-49	201	1e-43	181
PVX_000780	221052660	0	761	2e-177	628
PVX_001100	221055171	2e-11	74.3	2e-10	70.7
PVX_097525	156093037	4e-98	364	1e-82	312
PVX_097530	156094264	8e-116	422	6e-102	376
PVX_097540	156098237	6e-40	171	4e-36	158
PVX_097645	221057313	8e-102	374	1e-80	304
PVX_097680	156094318	4e-167	594	3e-126	458
PVX_097740	221057297	7e-110	402	1e-53	215
PVX_097760	156094350	3e-71	272	5e-55	217
PVX_097830	221057251	0	772	6e-174	616
PVX_098035	221057167	5e-159	566	3e-130	470
PVX_098040	221057165	0	755	3e-178	630
PVX_119235	14578286	4e-23	114	8e-16	89.9
PVX_119350	221055729	2e-97	359	2e-76	289
PVX_119420	221055693	7e-81	304	4e-68	262
PVX_119430	221055689	0	907	6e-175	619
PVX_119455	221055679	1e-54	216	6e-41	169
PVX_119470	124504805	1e-91	339	1e-70	270
PVX_119575	221055631	0	720	1e-171	607
PVX_119635	221055605	4e-157	558	1e-121	440
PVX_119645	221055601	1e-69	266	2e-48	195
PVX_119655	221055597	3e-121	439	3e-96	355
PVX_119660	221055595	6e-123	446	9e-98	362
PVX_119740	221055559	2e-88	329	1e-67	260
PVX_003530	221060102	0.001	47.6	0.019	43.5
PVX_003535	156093816	2e-171	607	5e-135	486
PVX_003560	221053269	1e-143	514	1e-116	424
PVX_003785	221053177	4e-82	309	2e-64	250
PVX_003885	221053149	1e-172	611	2e-142	510
PVX_003915	221053137	3e-175	618	2e-138	496
PVX_002512	156093609	0	675	8e-150	535
PVX_002590	124801435	4e-32	140	2e-21	104
PVX_002655	221052967	6e-154	548	3e-114	416
PVX_002775	221053013	1e-111	407	1e-79	300
PVX_002810	221053027	0	640	3e-146	522
PVX_002885	221053067	0	698	9e-162	574
PVX_002890	221053069	9e-149	532	2e-144	518
PVX_002960	221053097	0	739	1e-171	607
PVX_002970	221053101	7e-145	518	3e-115	419
PVX_096120	221052882	4e-138	496	1e-109	401
PVX_096230	156093522	2e-67	261	4e-53	213
PVX_096365	221052776	2e-110	402	1e-86	323
PVX_096400	124511908	3e-103	379	1e-80	303
PVX_001610	8953664	0.005	47.6	0.067	43.5
PVX_001625	156082127	4e-77	294	6e-63	246
PVX_001660	156098239	0.0007	47.6	0.16	39.3
PVX_001735	221053881	6e-111	407	5e-95	353
PVX_001785	258549069	2e-83	313	8e-61	238
PVX_001835	124802443	1e-75	286	3e-58	228
PVX_001850	221053927	3e-64	252	2e-56	225
PVX_001870	221053937	9e-143	513	6e-114	417
PVX_001970	221053977	1e-140	504	2e-109	400
PVX_001980	221053981	0	732	4e-166	588
PVX_096995	156255664	0	651	3e-136	490
PVX_112680	156093223	2e-81	307	9e-70	268
PVX_112100	156093800	1e-06	60.1	0.003	48.5
PVX_005570	156081632	5e-18	97.6	1e-17	96.6
PVX_103670	156092960	2e-113	414	7e-100	369
PVX_108765	156082118	1e-06	57.2	7e-06	54.4
PVX_103155	156092373	0	778	3e-179	632
PVX_107235	156092871	3e-158	564	1e-128	465
PVX_184285	8953645	5e-164	582	4e-135	486
PVX_023185	156092406	7e-170	602	2e-133	481
PVX_164265	8953660	3e-103	380	2e-85	321
PVX_017645	156092265	7e-91	338	5e-64	249
PVX_169270	156092519	4e-119	433	2e-100	370
PVX_006580	8953655	7e-108	395	6e-92	342
PVX_027190	156092819	6e-70	268	9e-54	215
PVX_060690	156092930	3e-72	278	6e-63	247
PVX_038690	156082125	3e-41	173	3e-33	146
PVX_029190	156092839	3e-95	353	3e-83	313
PVX_030690	156092690	4e-32	142	6e-19	99.1
PVX_052190	156092002	3e-50	204	2e-42	178
PVX_028190	156093120	4e-107	392	1e-88	331
PVX_048690	156092419	4e-21	107	8e-20	103
PVX_026190	156092908	7e-112	409	8e-97	358
PVX_042690	156092580	1e-61	242	2e-53	214
PVX_028690	156092772	1e-62	245	8e-60	236
PVX_031190	156092942	2e-82	311	1e-72	278
PVX_162260	8953646	1e-21	108	1e-15	88.7
PVX_042190	156092769	9e-126	455	2e-103	381
PVX_048190	8953666	9e-37	157	4e-30	135
PVX_149260	156093005	3e-160	569	2e-122	443
PVX_047690	8953651	1e-108	397	4e-87	326
PVX_245295	299889113	2e-169	599	3e-128	462
PVX_157260	8953654	0	673	4e-153	545
PVX_093500	221052108	3e-62	241	4e-47	190
PVX_093600	221052148	4e-56	222	2e-43	179
PVX_093680	221052182	6e-129	466	4e-88	331
PVX_093710	156096049	2e-58	232	1e-54	219
PVX_102640	156093289	2e-107	394	3e-80	304
PVX_110965	156081851	9e-114	415	1e-83	315
PVX_110995	221054245	8e-132	475	1e-112	411
PVX_111355	156082007	1e-108	398	6e-89	333
PVX_111405	221054067	5e-76	287	3e-59	231
PVX_121990	221060705	2e-81	305	2e-62	241
PVX_122120	221060759	6e-119	431	7e-92	341
PVX_122125	221060761	5e-115	419	5e-88	329
PVX_122175	221060783	4e-131	473	4e-100	370
PVX_122255	221060817	0	663	3e-149	533
PVX_122310	221060839	0	675	2e-154	549
PVX_122345	221060853	1e-176	623	7e-137	491
PVX_122365	156102687	8e-71	271	1e-55	220
PVX_122380	221060867	1e-51	205	2e-38	161
PVX_122385	221060869	0	656	2e-138	497
PVX_122540	221060939	6e-64	247	3e-49	198
PVX_122570	221060953	5e-121	438	5e-96	355
PVX_122600	221060965	7e-124	447	2e-94	349
PVX_122720	221061013	3e-110	402	2e-83	312
PVX_122815	221061051	5e-117	425	1e-93	347
PVX_122990	221061125	2e-86	322	6e-65	250
PVX_123030	221061139	2e-151	539	2e-115	419
PVX_123065	221061155	2e-79	299	4e-63	245
PVX_123115	221061175	0	678	2e-147	527
PVX_123335	221061267	1e-81	307	7e-60	234
PVX_123390	221061295	1e-104	383	9e-82	307
PVX_123425	156103107	2e-88	329	7e-68	261
PVX_123485	221061333	3e-147	526	2e-115	420
PVX_123550	221061361	5e-113	412	1e-83	314
PVX_123560	221061365	0	756	5e-173	612
PVX_123630	109158137	4e-139	498	2e-108	396
PVX_123660	156103203	0	741	3e-167	593
PVX_123770	221061455	2e-180	636	1e-141	507
PVX_123855	221061491	5e-164	581	1e-131	473
PVX_123860	221061493	8e-157	557	1e-122	443
PVX_123960	221061535	0	696	8e-158	561
PVX_124035	221061565	0	731	2e-168	597
PVX_124155	221061611	9e-173	611	3e-133	479
PVX_124175	221061619	0	752	6e-173	611
PVX_084180	221059776	0	772	2e-169	600
PVX_084185	221059778	7e-37	157	5e-30	133
PVX_084320	156101676	5e-18	93.4	3e-10	67.3
PVX_084400	221059866	2e-62	242	2e-47	192
PVX_084410	156101712	5e-120	436	6e-95	352
PVX_084425	156101718	2e-100	372	7e-81	307
PVX_084535	221059924	3e-171	606	4e-134	482
PVX_084640	221060110	1e-91	341	9e-72	274
PVX_084780	221060032	0	724	7e-164	581
PVX_084795	221060038	0	651	2e-148	529
PVX_084825	68066708	8e-108	394	4e-82	308
PVX_084860	221060066	5e-67	259	6e-64	249
PVX_085345	221060278	2e-178	631	3e-140	504
PVX_085515	221060344	2e-135	486	9e-106	387
PVX_085545	258597688	6e-48	195	5e-34	148
PVX_085605	68071697	7e-61	237	3e-48	194
PVX_085700	221060394	0	748	4e-176	622
PVX_086070	221060550	2e-153	546	1e-119	434
PVX_086200	221060600	4e-171	606	4e-139	499
PVX_086235	221060614	1e-98	363	3e-75	285
PVX_086345	221060656	2e-95	353	3e-82	309
PVX_113220	156093802	1e-70	271	3e-67	260
PVX_113255	221058310	2e-31	138	5e-25	116
PVX_113280	221058300	7e-173	611	4e-139	499
PVX_113375	221058256	6e-63	243	1e-45	185
PVX_113415	221058240	9e-137	490	3e-107	392
PVX_113580	221058164	7e-48	194	1e-39	166
PVX_113885	221058028	2e-70	270	6e-55	218
PVX_114120	221057936	5e-165	584	1e-128	463
PVX_114240	221057888	0	743	1e-176	624
PVX_114330	221057852	1e-121	440	4e-92	342
PVX_114435	221057802	7e-86	321	5e-66	255
PVX_114485	221057782	7e-144	515	2e-116	424
PVX_114530	221057762	0	801	8e-176	621
PVX_114570	221057738	3e-162	577	1e-113	415
PVX_114595	221057728	0	723	6e-165	584
PVX_114690	221057690	4e-144	516	7e-103	379
PVX_114945	156101371	1e-113	413	1e-90	336
PVX_114970	221057564	1e-136	489	4e-103	378
PVX_114975	221057562	2e-127	459	1e-97	360
PVX_114977	221057560	1e-161	573	4e-125	452
PVX_115045	156101411	1e-168	596	2e-128	463
PVX_115063	221057520	2e-174	616	4e-138	495
PVX_115255	221057444	5e-92	341	4e-72	274
PVX_115265	221057440	7e-82	307	9e-62	240
PVX_115300	221057424	4e-161	572	1e-133	481
PVX_115315	156101519	6e-152	542	5e-116	423
PVX_115340	221057406	6e-139	498	3e-109	399
PVX_115380	156101545	0	731	2e-164	583
PVX_115450	221057362	1e-44	185	9e-28	128
PVX_116565	221058863	1e-140	504	2e-116	423
PVX_116640	221058897	6e-145	518	4e-117	425
PVX_116660	221058907	0	770	1e-165	588
PVX_116700	156099264	4e-83	312	1e-61	240
PVX_116880	221058995	2e-131	473	2e-101	373
PVX_116975	221059037	1e-63	247	5e-48	194
PVX_117010	221059055	1e-151	540	1e-120	437
PVX_117140	258549236	1e-21	107	4e-21	105
PVX_117245	221059153	6e-76	287	1e-58	230
PVX_117750	221059367	8e-150	534	7e-120	434
PVX_117775	221059377	4e-61	237	9e-49	196
PVX_117895	221059421	2e-129	466	2e-99	366
PVX_118090	221059493	4e-104	382	4e-82	309
PVX_118285	221059571	3e-150	535	3e-114	415
PVX_118400	221059619	6e-117	425	3e-89	333
PVX_118495	221059657	7e-178	627	2e-144	516
PVX_118510	221059663	2e-137	492	4e-100	368
PVX_118690	221059739	0	679	7e-154	548
PVX_118700	156100613	1e-176	625	3e-140	504
PVX_090930	124803496	1e-54	216	4e-41	171
PVX_090940	221055828	3e-121	439	8e-101	371
PVX_091105	221055896	0	714	3e-161	572
PVX_091215	221055950	3e-167	592	1e-130	471
PVX_091240	221055960	1e-155	554	1e-116	424
PVX_091370	221056012	2e-141	507	3e-116	423
PVX_091870	221056230	0	688	2e-156	556
PVX_092165	156098821	1e-170	604	3e-134	483
PVX_092180	221056362	3e-158	562	5e-120	435
PVX_092490	221056486	3e-92	342	5e-72	274
PVX_092730	221056578	4e-70	268	9e-52	207
PVX_092835	221056622	5e-177	625	5e-141	505
PVX_092970	221056676	3e-79	299	3e-63	245
PVX_088805	156093238	9e-33	146	5e-30	137
PVX_088930	221053326	0	776	2e-180	636
PVX_088985	221053346	0	688	1e-153	547
PVX_089040	221053366	7e-162	574	6e-129	465
PVX_089175	221053424	1e-43	178	4e-32	140
PVX_089275	221053462	5e-34	147	7e-25	115
PVX_089300	221053474	1e-91	341	8e-71	271
PVX_089410	156097875	0	664	6e-151	538
PVX_089435	156097883	0	785	9e-178	628
PVX_089473	156097899	6e-34	150	1e-31	142
PVX_089540	221053578	1e-114	417	2e-93	346
PVX_089765	156098021	9e-162	575	4e-129	466
PVX_089785	156098069	6e-65	252	4e-56	222
PVX_089810	156098039	1e-172	610	2e-137	493
PVX_090050	221053752	2e-82	309	1e-60	237
PVX_090055	221053754	2e-175	620	2e-144	516
PVX_090070	156098147	5e-124	449	2e-100	370
PVX_090075	284027805	4e-147	525	2e-114	417
PVX_090120	221053780	9e-110	401	2e-89	333
PVX_090225	221053826	3e-66	257	4e-53	213
PVX_090295	156094005	1e-48	199	2e-39	168
PVX_098640	156097090	4e-84	314	3e-64	248
PVX_098695	221054364	9e-167	591	3e-131	472
PVX_098750	221054388	4e-127	458	3e-101	372
PVX_098820	156097160	2e-151	539	1e-118	430
PVX_098830	221054418	0	678	4e-153	545
PVX_098840	221054422	1e-129	466	5e-104	381
PVX_099070	221054520	5e-36	154	5e-26	120
PVX_099345	221054636	0	700	3e-162	577
PVX_099375	221054648	9e-171	604	3e-136	489
PVX_099380	82595268	1e-137	493	6e-111	404
PVX_099465	221054684	6e-122	441	2e-95	352
PVX_099710	221054780	1e-138	496	1e-110	403
PVX_099735	156097526	3e-06	54.3	0.009	42.6
PVX_099795	221054816	2e-85	320	2e-67	260
PVX_099915	221054864	8e-101	371	2e-78	296
PVX_094325	221055031	2e-116	424	7e-90	335
PVX_094510	221055107	7e-57	224	3e-45	185
PVX_094530	221055115	4e-163	579	2e-135	486
PVX_094540	221055119	2e-146	523	2e-116	422
PVX_094575	221055133	8e-75	283	5e-58	227
PVX_094790	221055227	0	655	6e-144	514
PVX_094840	221055247	2e-153	546	6e-122	441
PVX_094902	221055273	2e-99	366	1e-73	280
PVX_094905	156096831	0	639	6e-141	506
PVX_095025	156096879	1e-126	457	5e-98	362
PVX_095060	221055345	0	727	5e-168	595
PVX_095080	156096901	4e-176	621	3e-140	502
PVX_095210	221055411	0	666	9e-158	561
PVX_095340	221055485	6e-119	432	3e-95	353
PVX_095455	156097047	1e-166	590	5e-130	468
PVX_082555	221058737	2e-138	496	2e-110	403
PVX_082570	221058731	8e-165	584	5e-133	478
PVX_082645	290564327	9e-174	614	1e-137	494
PVX_082690	262474671	8e-20	100	9e-19	96.6
PVX_082740	221058681	0	656	5e-145	518
PVX_082745	156096230	2e-62	244	2e-42	177
PVX_083350	221058425	2e-131	473	2e-104	383
PVX_083425	221058395	2e-148	529	3e-115	419
PVX_083480	156096522	4e-117	425	5e-93	344
PVX_100575	221061661	3e-178	629	3e-145	519
PVX_100590	221061667	7e-33	145	2e-25	120
PVX_100630	221061679	5e-91	340	1e-74	285
PVX_100645	221061685	3e-120	436	3e-97	359
PVX_101025	221061855	3e-136	490	2e-108	397
PVX_101035	68074955	1e-87	326	1e-68	263
PVX_101085	221061879	0	746	7e-176	622
PVX_101160	221061913	3e-64	249	4e-50	202
PVX_101215	221061935	3e-132	476	4e-105	385
PVX_101255	221061951	3e-79	299	1e-60	237
PVX_101257	221061953	0	697	2e-167	594
PVX_101430	221062027	3e-104	382	8e-81	304
PVX_101530	156096035	7e-30	136	1e-21	109
PVX_101575	156096053	2e-08	63.4	0.003	46
PVX_079725	221056729	6e-161	571	4e-124	448
PVX_079850	221056787	2e-76	289	5e-59	230
PVX_079865	156095292	6e-144	516	9e-110	402
PVX_079960	156095330	1e-74	283	3e-57	225
PVX_080035	221056861	0	714	2e-167	593
PVX_080070	221056875	2e-151	539	4e-119	432
PVX_080115	221056893	1e-106	390	2e-86	322
PVX_080165	221056915	2e-47	192	2e-37	158
PVX_080405	221057019	0	653	3e-143	512
PVX_080590	221057091	1e-177	626	3e-143	512
PVX_080595	221057093	1e-164	584	1e-136	490
PVX_080610	221057099	1e-135	487	3e-107	392
PVX_080625	221057107	1e-180	636	3e-140	502
PVX_080635	221057117	2e-69	266	6e-56	220
PVX_080680	156095618	2e-55	219	3e-42	175
PVX_081225	156094969	2e-143	513	5e-112	408
PVX_081230	221052230	0	798	1e-179	634
PVX_081305	221052272	5e-74	282	2e-57	227
PVX_081310	221052276	1e-106	390	4e-84	315
PVX_081405	221052314	1e-91	340	4e-72	275
PVX_081450	221052332	1e-91	340	6e-70	268
PVX_081460	221052336	3e-123	446	2e-92	343
PVX_081510	156095083	3e-100	369	2e-75	286
PVX_081605	221052404	6e-18	95.1	4e-05	52.3
PVX_081715	221052451	1e-155	554	2e-122	443
PVX_081735	221052459	0	707	4e-164	582
PVX_081790	221052487	2e-69	265	1e-50	202
PVX_081835	156095215	0	749	2e-153	548
PVX_087670	221051852	9e-64	247	7e-50	200
PVX_087890	156094806	3e-07	58	6.3	33
PVX_088075	156094880	0	729	9e-168	594
PVX_000640	221052710	2e-137	493	1e-104	384
PVX_000760	221052668	2e-103	379	4e-80	302
PVX_000885	221052616	7e-124	447	2e-100	369
PVX_000960	221052586	0	725	5e-163	578
PVX_001105	156390421	4e-06	56.8	9e-06	55.2
PVX_097580	221055015	1e-08	65.9	2e-08	64.4
PVX_097610	221057327	1e-125	454	2e-103	380
PVX_097730	156094338	2e-110	404	1e-80	305
PVX_097780	221057273	4e-126	455	9e-99	364
PVX_097855	221057239	3e-140	502	1e-113	414
PVX_097875	221057231	1e-68	263	3e-56	222
PVX_097930	221057209	2e-74	283	4e-60	235
PVX_119205	156082145	6e-06	55.9	0.0007	48.9
PVX_119230	14578285	0	671	8e-149	530
PVX_119395	221055703	3e-104	382	3e-80	302
PVX_119410	14578321	7e-101	370	2e-79	299
PVX_119490	221055665	0	640	1e-142	511
PVX_119580	221055629	0	741	3e-170	604
PVX_119590	221055623	0	652	1e-151	541
PVX_119755	221055551	2e-102	377	9e-83	311
PVX_003520	156093810	0	691	1e-151	540
PVX_003540	221060104	7e-45	187	2e-37	162
PVX_003640	221053237	6e-149	531	6e-112	408
PVX_003725	221053201	5e-79	297	6e-62	240
PVX_003895	156093960	4e-131	472	4e-105	385
PVX_003950	221053123	1e-49	199	8e-38	158
PVX_002485	156098237	2e-22	111	6e-20	103
PVX_002495	221061713	1e-34	152	3e-33	147
PVX_002510	156093607	4e-79	300	1e-64	252
PVX_002520	156093615	1e-102	378	5e-76	289
PVX_002585	221052939	1e-45	186	5e-33	143
PVX_002650	221052965	6e-66	254	8e-49	196
PVX_002745	221053001	6e-161	571	6e-129	465
PVX_002850	221053049	9e-95	350	2e-72	276
PVX_095995	156081779	5e-58	230	2e-49	201
PVX_096015	221052912	9e-95	351	4e-75	285
PVX_096035	156093450	1e-76	290	7e-58	227
PVX_096065	124506545	2e-26	125	1e-21	109
PVX_096080	221052896	2e-107	392	4e-82	308
PVX_096170	221052864	2e-89	333	7e-73	277
PVX_096245	221052836	2e-128	464	3e-101	374
PVX_096265	221052826	2e-143	512	7e-116	421
PVX_096292	221052810	4e-131	471	4e-106	388
PVX_096320	221052794	7e-123	444	2e-99	366
PVX_096370	221052774	8e-60	235	3e-50	202
PVX_001665	156098239	8e-06	56.4	2e-05	54.8
PVX_001690	156093315	6e-159	566	3e-124	450
PVX_001700	156093315	2e-15	88.4	9e-15	85.7
PVX_096915	156093057	3e-19	100	2e-17	94.9
PVX_096920	156093088	3e-102	377	4e-91	340
PVX_096930	156093246	4e-46	190	2e-39	167
PVX_097010	121534290	0.38	38.9	0.9	37.2
PVX_112625	156093197	4e-103	379	4e-76	289
PVX_112660	156097649	1e-21	108	2e-13	81.6
PVX_112690	156093217	0	696	1e-146	524
PVX_112700	156091994	1e-145	521	3e-115	420
PVX_112110	156093188	2e-177	627	1e-139	502
PVX_124725	156093800	3e-46	190	6e-40	168
PVX_000000	156093605	5e-05	52.6	0.022	43.5
PVX_000005	221052524	1e-71	274	5e-58	229
PVX_000020	8953650	3e-15	87.6	5e-13	79.9
PVX_104190	156093806	6e-37	160	9e-31	139
PVX_115990	156081660	3e-47	193	9e-40	168
PVX_106730	156082108	2e-27	128	3e-26	124
PVX_110300	156101587	2e-127	461	1e-99	368
PVX_102125	156093120	2e-44	183	1e-35	154
PVX_019165	156092740	0	757	4e-176	622
PVX_014125	156093022	7e-09	67.6	5e-07	61.5
PVX_019670	156093118	1e-115	420	1e-88	330
PVX_015130	156093015	1e-164	584	6e-138	496
PVX_185285	8953643	3e-87	327	5e-67	259
PVX_176275	8953650	1e-33	149	1e-24	119
PVX_182275	156092744	3e-69	265	3e-52	209
PVX_150260	8953666	6e-154	549	2e-126	457
PVX_027690	8953657	2e-124	450	3e-100	370
PVX_030190	156092846	2e-140	504	1e-113	415
PVX_070690	156082147	3e-115	419	1e-92	344
PVX_144260	156092664	0.014	46.4	0.1	43.5
PVX_072190	156092625	5e-141	506	8e-112	408
PVX_165265	156093061	1e-92	344	2e-73	280
PVX_060190	156092525	6e-39	163	1e-24	115
PVX_054190	156092921	4e-176	622	1e-133	481
PVX_049690	156092005	7e-83	312	7e-64	249
PVX_167265	156093003	8e-57	225	8e-40	168
PVX_133260	8953654	0	651	4e-146	522
PVX_035690	156096562	4e-14	84.3	3e-07	61.1
PVX_129260	156090666	8e-22	105	1e-14	82
PVX_235290	156091507	4e-180	635	2e-140	503
PVX_230290	156099099	1e-154	550	7e-123	444
PVX_044190	156090607	2e-43	177	4e-30	133
PVX_041190	58373633	4e-67	258	1e-50	203
PVX_239290	221059291	6e-112	409	1e-82	311
PVX_217290	156090676	1e-88	330	5e-69	265
PVX_218290	156090676	7e-122	441	5e-96	355
PVX_131260	156090644	6e-139	498	6e-111	405
PVX_171270	8953658	1e-49	202	3e-43	180
PVX_187290	170791188	4e-91	339	7e-65	251
PVX_093510	221052112	5e-174	614	9e-137	491
PVX_093520	221052116	7e-155	551	7e-122	441
PVX_093545	221052126	0	656	3e-150	537
PVX_107755	156094005	1e-63	250	4e-55	221
PVX_106210	156092525	2e-22	112	3e-14	85.3
PVX_004520	156092839	2e-73	281	1e-65	255
PVX_004535	156093169	2e-149	533	3e-116	423
PVX_004539	221054315	2e-131	474	3e-100	370
PVX_110840	221054305	3e-61	239	6e-48	195
PVX_110845	258549097	4e-11	70.5	2e-08	61.5
PVX_110860	221054297	5e-102	374	4e-81	305
PVX_110925	221054271	7e-143	511	1e-104	383
PVX_110990	221054247	2e-116	423	5e-91	338
PVX_111190	221054155	3e-126	456	2e-105	386
PVX_111280	221054119	5e-180	635	8e-140	501
PVX_111335	221054095	4e-129	465	3e-100	368
PVX_111380	221054077	1e-177	627	8e-143	511
PVX_111430	221054053	2e-34	147	4e-24	113
PVX_086865	156096575	1e-79	302	2e-74	285
PVX_086990	221054968	3e-167	592	1e-133	480
PVX_087060	221054938	3e-44	183	8e-36	155
PVX_087115	221054918	0	719	4e-165	585
PVX_087125	221054914	9e-153	544	9e-123	444
PVX_087130	221054912	3e-130	469	1e-98	363
PVX_121870	156093299	1e-12	78.8	4e-11	73.6
PVX_121880	68065334	1e-16	94.3	6e-13	81.6
PVX_121910	156102505	1e-178	630	2e-141	506
PVX_121980	221060701	5e-131	471	5e-103	378
PVX_122110	221060755	1e-138	499	9e-122	443
PVX_122130	156102593	0	809	4e-168	596
PVX_122280	221060827	0	761	4e-171	605
PVX_122505	221060925	2e-178	629	9e-146	521
PVX_122695	221061003	8e-58	226	6e-44	179
PVX_122835	221061059	8e-128	461	3e-93	345
PVX_123410	221061303	4e-119	432	1e-93	346
PVX_123435	221061313	7e-154	547	7e-124	448
PVX_123665	221061411	1e-171	607	2e-133	480
PVX_123755	221061449	3e-164	582	2e-125	453
PVX_123760	221061451	5e-130	469	2e-108	397
PVX_123765	221061453	3e-109	399	7e-84	314
PVX_123815	221061473	0	691	4e-159	565
PVX_124030	221061563	1e-100	370	8e-81	304
PVX_084105	221059754	0	721	1e-162	577
PVX_084130	156101606	7e-164	581	3e-128	463
PVX_084230	221059794	1e-156	557	6e-125	452
PVX_084275	221059812	2e-84	315	9e-64	246
PVX_084335	221059836	0	682	9e-152	541
PVX_084515	221059914	1e-147	527	4e-118	428
PVX_084545	221059928	8e-129	464	2e-104	382
PVX_084585	221059944	3e-141	506	4e-112	409
PVX_084790	221060036	1e-177	627	8e-144	514
PVX_084835	221060054	6e-170	601	3e-136	489
PVX_084870	156101896	3e-162	576	2e-123	448
PVX_085035	221060154	0	740	2e-170	603
PVX_085370	156102092	0	696	2e-154	550
PVX_085560	258549188	9e-80	300	3e-63	245
PVX_085600	68068427	1e-100	371	2e-71	274
PVX_085650	221060374	3e-141	506	1e-109	400
PVX_085655	221060376	5e-95	351	2e-70	269
PVX_085895	258549182	0	641	8e-140	502
PVX_086030	309303652	1.1	39.3	2.1	38
PVX_086260	221060624	2e-97	359	1e-74	283
PVX_086280	221060632	1e-137	494	2e-108	397
PVX_113430	221058236	6e-129	464	2e-100	369
PVX_113480	221058208	1e-91	339	6e-71	271
PVX_113640	221058132	2e-90	337	8e-71	271
PVX_113655	221058126	0	822	2e-178	630
PVX_113665	221058122	6e-96	354	3e-75	285
PVX_113735	221058088	4e-06	55.5	0.061	41
PVX_113860	221058038	6e-114	414	3e-87	325
PVX_113960	296221478	0.0004	48.9	0.084	41
PVX_114000	221057984	0	786	6e-170	602
PVX_114005	156100991	4e-20	102	7e-13	77.8
PVX_114010	221057982	6e-97	357	2e-76	289
PVX_114130	221057932	4e-85	318	9e-67	256
PVX_114160	221057918	0	663	1e-155	554
PVX_114280	221057872	1e-148	530	3e-112	409
PVX_114365	221057836	5e-107	393	1e-89	335
PVX_114680	221057694	6e-173	611	4e-138	495
PVX_114715	221057680	1e-142	510	6e-102	375
PVX_114805	221057638	5e-110	402	5e-85	318
PVX_114890	221057602	5e-164	582	1e-126	457
PVX_114930	221057580	8e-149	531	3e-118	429
PVX_114960	221057568	2e-103	379	2e-79	299
PVX_115025	221057536	3e-164	582	2e-130	469
PVX_115055	221057524	0	698	1e-157	560
PVX_115210	221057462	6e-160	568	2e-125	453
PVX_115215	221057460	1e-81	307	7e-62	241
PVX_115375	221057392	2e-154	550	6e-124	448
PVX_115390	221057386	4e-64	247	7e-47	189
PVX_115445	221057364	5e-119	431	5e-93	344
PVX_115465	221057358	0	681	3e-157	560
PVX_116520	221058843	4e-117	426	1e-92	344
PVX_116610	221058885	5e-72	275	4e-53	212
PVX_116725	221058933	0	643	1e-143	514
PVX_116730	221058935	4e-66	254	1e-51	205
PVX_116735	221058937	2e-141	507	1e-115	421
PVX_116820	156099312	0	700	7e-157	558
PVX_116835	221058975	2e-51	206	2e-41	173
PVX_116915	156099352	2e-166	589	9e-133	477
PVX_117055	221059073	5e-94	349	2e-72	276
PVX_117080	221059085	1e-47	192	3e-36	153
PVX_117285	221059169	4e-46	187	2e-33	144
PVX_117290	221059171	6e-170	601	1e-135	486
PVX_117435	221059241	6e-154	548	1e-124	450
PVX_117990	221059457	3e-166	589	9e-130	468
PVX_118060	156100353	3e-130	469	1e-101	374
PVX_118120	156090488	5e-89	331	8e-67	257
PVX_118395	221059617	3e-41	170	1e-30	135
PVX_090885	156098276	0	750	9e-167	591
PVX_090915	221055818	9e-125	450	9e-96	354
PVX_090950	221055832	0	691	9e-156	554
PVX_091025	156098332	1e-65	253	8e-52	207
PVX_091310	221055988	0	799	8e-179	631
PVX_091365	221056010	0	725	3e-172	609
PVX_091420	221056032	6e-110	401	4e-85	318
PVX_091430	221056044	0	650	9e-145	517
PVX_091555	221056094	0	698	3e-159	566
PVX_091625	221056122	2e-97	359	6e-78	294
PVX_091865	221056228	4e-53	212	5e-39	164
PVX_091880	221056234	2e-140	503	6e-115	418
PVX_091915	221056248	4e-61	237	2e-45	185
PVX_092120	221056338	0	683	2e-157	560
PVX_092170	221056358	2e-142	511	4e-121	440
PVX_092410	221056456	0	808	3e-179	632
PVX_092505	221056492	2e-23	113	1e-15	87.8
PVX_092595	221056528	5e-139	498	2e-108	396
PVX_092660	221056552	3e-83	311	1e-57	226
PVX_092755	221056590	0	715	4e-166	589
PVX_092765	221056594	4e-179	632	2e-135	487
PVX_092870	221056636	3e-63	244	2e-37	158
PVX_092915	156099145	1e-121	440	9e-93	344
PVX_092920	221056656	9e-163	578	9e-131	471
PVX_092980	221056680	3e-126	456	1e-93	347
PVX_092990	156099175	0	804	5e-179	634
PVX_088855	221053298	6e-45	185	6e-29	132
PVX_088890	221053310	0	699	2e-163	579
PVX_089095	156097755	2e-70	269	5e-54	214
PVX_089210	221053436	2e-156	556	1e-113	414
PVX_089240	221053448	1e-129	466	1e-101	373
PVX_089455	156097891	0	766	6e-171	605
PVX_089475	221055473	1e-90	339	7e-78	297
PVX_089625	221053616	6e-139	498	2e-109	400
PVX_089725	221053660	2e-125	453	5e-102	375
PVX_089780	156098027	5e-45	184	9e-32	140
PVX_089855	156098055	1e-19	100	2e-15	84.9
PVX_089885	221053684	7e-82	308	8e-64	248
PVX_089930	221053700	2e-130	469	3e-103	379
PVX_090045	221053750	7e-137	491	4e-113	412
PVX_090140	221053790	0	744	2e-175	620
PVX_090265	156098225	0	687	2e-140	503
PVX_098875	221054442	2e-154	549	6e-123	445
PVX_098970	221054480	3e-129	465	1e-102	376
PVX_099080	156097264	0	673	3e-152	543
PVX_099095	221054530	1e-146	524	6e-114	415
PVX_099145	221054552	0	641	3e-147	525
PVX_099420	221054666	4e-123	445	8e-99	364
PVX_099490	221054692	3e-153	546	3e-124	449
PVX_099507	221054700	0	772	1e-172	610
PVX_099555	221054722	0	643	8e-151	538
PVX_099775	221054804	3e-139	501	8e-116	423
PVX_099790	221054814	4e-122	441	3e-99	365
PVX_100000	221054894	0	783	7e-179	631
PVX_094290	221058477	1e-106	390	1e-88	330
PVX_094360	156096613	2e-131	473	2e-103	380
PVX_094395	221055059	4e-117	426	5e-97	358
PVX_094435	221055075	0	754	1e-170	604
PVX_094485	221055097	1e-138	497	4e-108	395
PVX_094665	221055177	0	659	3e-145	519
PVX_094740	156096763	2e-118	430	1e-85	321
PVX_094760	221055215	5e-169	598	4e-129	465
PVX_094870	221055259	0	791	8e-167	591
PVX_095165	221055393	9e-178	627	3e-143	512
PVX_095205	221055409	2e-102	376	3e-79	299
PVX_095330	221055481	2e-102	376	2e-86	323
PVX_095380	221055501	7e-177	624	7e-142	507
PVX_095430	83318137	3e-89	332	5e-71	271
PVX_095480	68065762	8e-155	551	2e-122	443
PVX_082425	221058791	2e-126	457	1e-102	378
PVX_082455	221058777	1e-133	481	1e-103	380
PVX_082525	124513388	2e-99	366	5e-78	294
PVX_082600	221058719	4e-156	555	5e-126	455
PVX_082685	290564283	0	692	6e-158	562
PVX_082695	117956413	0	677	3e-152	543
PVX_082750	156096232	5e-173	612	5e-133	479
PVX_082985	221058585	1e-43	180	4e-32	141
PVX_083015	221058573	4e-161	572	7e-130	468
PVX_083265	221058459	3e-70	269	2e-57	226
PVX_083325	221058435	0	750	1e-169	600
PVX_083380	221058413	3e-152	542	2e-120	436
PVX_083390	221058409	3e-99	365	1e-76	290
PVX_083405	221058403	1e-61	239	1e-43	178
PVX_083410	221058401	1e-118	431	4e-96	356
PVX_083525	156096540	5e-135	484	1e-104	383
PVX_100615	221061675	1e-140	506	4e-114	417
PVX_100620	221061675	7e-43	179	3e-38	163
PVX_100815	221061779	2e-170	603	4e-134	482
PVX_100930	221061815	0	713	4e-164	582
PVX_100975	221061833	0	718	2e-160	570
PVX_101225	156095913	5e-153	546	5e-118	430
PVX_101315	156095951	0	722	9e-163	577
PVX_101345	156095963	7e-140	502	5e-112	409
PVX_101515	149395224	0	660	3e-128	463
PVX_101545	124505943	1.5	38	3.2	36.8
PVX_079860	221056791	0	764	7e-179	632
PVX_079870	221056795	1e-90	337	5e-71	271
PVX_079885	221056801	1e-113	413	6e-88	327
PVX_079935	221056821	0	653	2e-144	517
PVX_079950	221056827	0	682	3e-158	562
PVX_079955	221056829	0	680	1e-151	540
PVX_080015	221056853	2e-66	256	5e-51	204
PVX_080110	124506375	1e-106	389	1e-80	303
PVX_080225	221056943	0	653	2e-141	507
PVX_080325	221056987	3e-130	469	8e-104	381
PVX_080400	221057017	1e-102	377	2e-80	302
PVX_080545	221057073	1e-120	437	6e-100	368
PVX_080550	221057075	3e-140	502	1e-112	409
PVX_080605	221057097	2e-145	520	1e-115	421
PVX_081245	221052236	1e-63	247	5e-49	198
PVX_081360	221052296	5e-128	461	1e-102	377
PVX_081390	221052308	1e-144	518	2e-117	427
PVX_081395	228018081	1e-49	205	2e-46	194
PVX_081410	221052316	0	701	6e-167	591
PVX_081495	221052354	0	776	2e-178	630
PVX_087705	221051868	5e-68	261	2e-50	203
PVX_087835	221051926	4e-103	378	2e-80	303
PVX_087851	156094790	7e-33	142	3e-23	110
PVX_087905	221051954	1e-168	597	7e-134	481
PVX_087920	221051960	0	668	3e-151	538
PVX_087965	156094836	4e-143	511	1e-106	390
PVX_088005	221051992	6e-71	271	6e-55	218
PVX_088010	221051996	0	712	7e-172	609
PVX_088040	221052006	0	731	9e-171	605
PVX_088060	221052014	2e-125	453	7e-93	345
PVX_088115	221052036	1e-169	600	2e-137	493
PVX_088210	221052072	4e-157	559	1e-126	458
PVX_000675	221052700	2e-31	140	1e-25	120
PVX_000720	221052682	0	756	7e-176	621
PVX_000830	156094605	4e-117	426	8e-87	325
PVX_000895	221052612	6e-177	625	3e-147	526
PVX_000965	221052584	6e-136	488	3e-107	392
PVX_001025	221052560	0	688	1e-157	561
PVX_001085	221052530	6e-71	271	2e-58	229
PVX_097620	221057323	4e-124	449	9e-98	361
PVX_097710	156094330	4e-93	348	3e-64	252
PVX_097725	156094336	8e-112	409	3e-89	333
PVX_097840	221057247	0	668	2e-141	506
PVX_098000	221057181	0	666	2e-152	543
PVX_098075	221057151	4e-162	575	1e-131	473
PVX_119435	221055687	0	708	5e-156	556
PVX_119450	221055681	0	680	5e-150	535
PVX_119475	221055671	5e-86	321	1e-69	266
PVX_119680	221055583	2e-33	145	7e-22	105
PVX_119815	221055527	0	796	1e-179	633
PVX_119820	221055525	2e-114	417	3e-86	323
PVX_003490	156093593	2e-36	159	2e-32	145
PVX_003580	221053261	2e-135	486	6e-102	375
PVX_003690	156093878	7e-131	471	9e-98	361
PVX_003760	221053187	7e-75	283	3e-55	217
PVX_003815	221053165	8e-131	472	2e-116	424
PVX_002530	156093615	2e-59	234	5e-46	189
PVX_002565	221052931	2e-103	380	4e-89	333
PVX_002625	221052955	1e-159	567	6e-129	465
PVX_002695	221052983	0	654	6e-150	535
PVX_096000	156093064	1e-57	228	3e-54	217
PVX_096070	156093464	1e-24	118	4e-16	89.9
PVX_096125	221052880	5e-77	291	4e-59	231
PVX_096310	221052798	4e-73	278	4e-57	224
PVX_096335	221052788	1e-100	370	9e-76	286
PVX_001640	156098245	2e-42	177	2e-34	151
PVX_001695	221053867	1e-114	418	2e-90	337
PVX_001740	221053883	4e-162	575	5e-131	471
PVX_001905	124802497	5e-134	481	2e-106	389
PVX_001910	221053955	2e-126	456	3e-99	366
PVX_112650	221058339	2e-05	53.4	0.0002	50.2
PVX_112665	156101579	2e-38	165	8e-25	119
PVX_112675	156093223	0	672	1e-146	524
PVX_112720	156093088	3e-27	128	4e-24	117
PVX_112120	156093045	1e-41	175	2e-36	158
PVX_005565	156092995	5e-18	96.3	6e-15	85.7
PVX_108770	156092968	0	761	3e-174	616
PVX_108775	8953665	3e-28	127	7e-21	102
PVX_106720	156093246	1e-14	85.5	2e-14	84.9
PVX_106725	156093242	2e-107	394	9e-97	359
PVX_120330	156081773	1e-81	309	9e-67	259
PVX_105700	8953670	5e-85	319	1e-73	281
PVX_105705	156093244	6e-32	142	3e-29	133
PVX_102130	156092890	5e-120	436	2e-102	378
PVX_010605	8953656	2e-110	403	2e-91	340
PVX_020170	156092769	5e-160	569	3e-126	456
PVX_020680	156092988	6e-109	400	2e-87	328
PVX_023685	156092939	0	763	1e-172	610
PVX_010100	156093015	1e-135	488	1e-116	425
PVX_010105	156092050	2e-175	620	3e-138	496
PVX_021680	8953645	3e-140	503	6e-119	432
PVX_009090	156092595	4e-99	366	4e-85	320
PVX_011110	156092946	6e-65	253	1e-61	242
PVX_168270	156093003	7e-115	419	2e-78	298
PVX_181275	8953658	8e-75	286	3e-72	278
PVX_163265	8953669	9e-112	408	4e-90	336
PVX_148260	8953664	6e-20	102	1e-16	91.2
PVX_034690	156092592	9e-110	402	3e-82	310
PVX_141260	156092998	1e-143	514	9e-120	435
PVX_174270	156093122	2e-27	128	2e-21	109
PVX_057190	156092757	3e-31	139	2e-23	112
[truncated: 3,393 more rows]

## Sheet: Sheet5
Sheet 5: Performance of SMAT80 over BLOSUM90 for Plasmodium yoelii yoelii against non-redundant database
A) Smat80 matrix gives both better E-values and scores for the following: (4907/7016)
Query	Best non-self subject hit common to both matrices	Smat80 E-values	Smat80 bit-scores	BLOSUM90 E-values	BLOSUM90 bits-scores
PY03461	68070817	1e-86	324	6e-62	241
PY03460	68076439	8e-81	304	2e-61	240
PY03458	70950143	1e-122	444	2e-92	343
PY03459	70950145	8e-123	445	1e-87	328
PY03450	68064530	4e-34	146	3e-23	110
PY03453	83318125	2e-102	377	1e-75	287
PY03448	68065654	1e-107	393	4e-82	308
PY03447	68067532	1e-132	480	2e-101	376
PY03449	124806096	5e-60	237	4e-20	104
PY03443	68069099	0	761	1e-169	600
PY03445	68063741	6e-60	237	4e-43	181
PY03438	83317245	6e-126	455	1e-98	365
PY03440	68074723	3e-126	458	2e-89	335
PY03442	68074717	3e-98	362	1e-75	287
PY03437	82753667	0.0005	46.8	0.009	42.6
PY03435	82594777	7e-11	69.7	2e-06	54.8
PY03436	82596638	4e-121	439	1e-96	358
PY03434	68064981	2e-161	573	4e-118	429
PY00344	83318078	4e-71	272	5e-55	218
PY03431	83318070	0	685	6e-154	549
PY00346	84998748	3.1	34.3	3.3	33.9
PY00347	68063121	2e-56	221	2e-40	168
PY03430	82596474	3e-104	383	7e-82	308
PY03428	83285823	1e-116	424	2e-89	333
PY03427	68073731	2e-122	443	9e-91	338
PY03425	68073735	1e-121	440	3e-89	333
PY03422	68006352	1e-137	494	3e-99	367
PY03419	68062086	0	722	4e-160	569
PY03420	68070169	8e-142	509	2e-99	368
PY03417	82539083	0.001	45.9	1.8	35.1
PY03416	81177576	2e-08	61.4	0.0005	46.8
PY03415	82539677	3e-154	549	3e-120	436
PY03418	83314379	7e-10	66.3	0.0001	48.9
PY03412	156099051	3e-177	626	3e-132	476
PY03414	83318030	6e-99	364	1e-72	276
PY03413	83318028	3e-41	172	3e-29	131
PY03407	68074521	1e-128	464	3e-98	363
PY03406	68074523	0	727	8e-160	567
PY03404	82594401	8e-26	119	2e-17	91.2
PY03405	83318010	3e-138	496	3e-100	369
PY03402	83317481	0	664	4e-142	509
PY03403	82793280	2e-159	567	2e-121	440
PY00342	83318001	5e-05	50.1	6.1	33
PY03398	82594291	4e-170	602	2e-131	473
PY03397	70947543	9e-102	374	3e-80	302
PY03400	82753140	6e-123	445	2e-99	367
PY03399	82596301	6e-153	545	2e-117	427
PY03401	82539317	7e-100	369	2e-81	307
PY03391	68060810	2e-66	255	5e-51	204
PY03392	70951899	1e-44	184	7e-35	151
PY03387	68065634	0.009	42.6	0.023	41.4
PY03388	70948025	5e-40	170	3e-27	128
PY03389	70948025	9e-83	311	2e-59	233
PY03385	82753491	5e-124	449	4e-101	373
PY03386	82596757	0.0002	48.4	0.032	40.6
PY03378	68064243	2e-62	243	2e-41	174
PY03380	296004883	0.004	43.9	0.39	37.2
PY03383	68064859	0	1109	6e-122	444
PY03381	70949607	4e-113	414	5e-86	323
PY03375	68070907	9e-86	320	6e-66	254
PY03384	221057956	3e-91	339	3e-67	259
PY03377	70944264	6e-79	299	1e-60	238
PY03376	68065620	0	700	2e-152	543
PY03382	221057956	3e-97	359	4e-75	285
PY03369	70951325	0	850	4e-175	620
PY03370	68063531	4e-106	388	3e-81	305
PY03372	68066108	2e-156	556	5e-124	448
PY03374	82539131	7e-147	524	1e-118	430
PY03362	83317849	0	671	4e-145	519
PY03364	82540565	4e-21	103	5e-14	79.9
PY03365	82705871	2e-57	226	2e-43	179
PY03359	82794097	2e-154	550	7e-121	438
PY03358	82594356	3e-156	556	9e-122	441
PY03360	83315117	0	749	8e-163	578
PY03357	68067147	0	850	3e-180	636
PY03355	82595546	2e-173	613	3e-136	489
PY03356	82794783	0	716	7e-158	561
PY03354	68067995	3e-170	602	9e-131	471
PY03352	258597648	2e-09	67.6	2e-06	57.3
PY03349	296004648	5e-28	128	8e-19	97.5
PY03345	83032659	7e-15	83	3e-08	60.6
PY03344	70949844	0	770	9e-170	602
PY03348	83273833	0.002	45.1	2.9	34.3
PY03346	83317865	3e-137	492	7e-105	385
PY03347	70915540	0.007	43.9	0.31	37.6
PY00339	68062658	3e-61	240	9e-45	185
PY03341	83317909	0	641	5e-136	489
PY03342	82540839	0.003	44.3	0.3	37.6
PY03337	70934446	6e-48	195	8e-37	158
PY03334	82596134	3e-127	459	1e-97	361
PY03338	83317840	2e-53	212	8e-39	163
PY03331	82705694	1e-135	487	7e-107	391
PY03333	82595743	2e-159	566	3e-125	452
PY03335	82793158	1e-11	72.2	1e-05	52.3
PY03332	82596898	7e-155	551	8e-123	445
PY03330	82705711	1e-143	514	5e-114	415
PY03327	68060113	4e-106	391	4e-74	284
PY03325	68071777	2e-89	335	2e-64	251
PY03320	82595717	5e-125	452	5e-97	359
PY03323	82539506	7e-09	63	2.1	34.7
PY03322	82753006	2e-40	170	5e-32	142
PY00336	68075981	9e-117	424	3e-79	299
PY03315	82794037	5e-176	622	5e-135	486
PY03318	70925456	1e-19	102	3e-12	77.4
PY03312	68068741	0	707	5e-151	539
PY03314	68072745	6e-158	562	1e-121	441
PY03313	70949432	2e-137	494	2e-99	367
PY03310	68066046	0	717	2e-159	567
PY03305	68076453	0	695	8e-147	524
PY03299	156103273	1e-129	466	4e-95	352
PY03303	70947030	3e-37	160	4e-27	126
PY03302	68075151	2e-93	347	1e-69	267
PY03300	19698522	0	784	9e-175	617
PY03292	221052758	4e-149	533	2e-123	447
PY03291	83317725	1e-37	158	2e-27	124
PY03297	296004862	5e-18	96.3	3e-10	70.3
PY03289	68067545	5e-138	495	3e-98	363
PY03288	70950539	1e-141	507	9e-100	368
PY03287	83317714	2e-32	143	3e-24	116
PY03284	70949659	6e-15	83	2e-09	64.4
PY03285	68065113	3e-62	242	5e-49	198
PY03283	221059181	0	688	1e-158	566
PY03276	68075041	3e-64	249	2e-48	197
PY03277	68075043	0	779	5e-169	599
PY03282	70940408	0	679	4e-153	545
PY03274	68076295	0	723	4e-152	543
PY03270	258549146	4e-09	63.8	8e-05	49.3
PY03268	83317671	0	683	4e-155	553
PY03266	68069493	3e-83	313	5e-59	233
PY00333	70944926	2e-122	443	4e-87	326
PY00332	68069599	2e-127	459	3e-99	365
PY03262	83314379	2e-21	104	7e-14	79.5
PY03261	83315119	1e-120	437	2e-92	343
PY03263	82595116	1e-164	584	2e-126	456
PY03264	82594381	0.07	39.7	7.7	33
PY03254	70939439	0	719	1e-162	577
PY03256	83317637	2e-66	257	1e-49	201
PY03252	68076561	5e-99	366	4e-75	286
PY03260	302856851	0.011	43	2.3	34.7
PY03257	68063717	5e-180	635	9e-136	487
PY03250	68072061	4e-72	276	2e-52	210
PY03251	70939963	3e-99	367	9e-75	285
PY03243	68068961	2e-105	386	2e-79	299
PY03246	68069505	3e-160	569	1e-124	450
PY03244	68068963	2e-73	279	2e-55	218
PY03242	221057926	8e-27	125	8e-22	108
PY03245	68069503	6e-130	469	8e-102	376
PY03240	68066080	1e-28	130	8e-21	102
PY03247	70952678	2e-92	345	1e-62	246
PY03248	70952678	0	748	4e-160	570
PY03241	68066078	8e-86	321	4e-62	242
PY03234	83317589	3e-13	78.4	2e-07	58.5
PY03238	23491201	5e-05	50.1	0.28	37.6
PY03228	258597302	6e-78	294	3e-61	239
PY03229	68068673	8e-161	571	1e-123	447
PY03230	258597302	7e-85	318	6e-69	265
PY03227	258597302	3e-17	90.9	1e-10	69
PY03233	68074281	1e-43	178	2e-31	137
PY03223	68072603	3e-147	527	6e-112	409
PY03225	70936276	2e-146	524	4e-108	396
PY03226	68069113	8e-152	543	8e-109	400
PY00329	67772496	3e-09	64.3	0.001	45.6
PY00330	83317552	3e-27	123	4e-18	93.7
PY00328	17129533	0	698	2e-152	543
PY03217	68063069	5e-75	284	3e-55	218
PY03210	296005299	2e-31	139	3e-17	91.6
PY03212	68072469	3e-180	636	4e-138	495
PY03211	68072471	7e-85	318	5e-65	252
PY03207	206581653	1e-82	310	2e-66	256
PY03208	68068103	1e-86	323	1e-69	266
PY03204	82593738	0	657	6e-145	518
PY03201	68072425	2e-99	367	2e-77	294
PY03202	297582101	2.3	34.7	4.1	33.9
PY03203	83317511	0	809	6e-180	635
PY03199	82541226	1e-152	544	3e-119	432
PY03196	82752864	1e-125	454	9e-104	381
PY03194	82794602	7e-130	468	1e-91	341
PY03193	83286375	2e-157	560	2e-119	433
PY03197	68010361	0.022	41.4	9.4	32.6
PY03195	82539012	2e-132	476	2e-98	363
PY00322	70946399	2e-38	161	3e-28	127
PY03192	82753871	2e-140	503	2e-95	353
PY03190	83318004	0	671	3e-149	532
PY03189	68059800	6e-50	203	7e-26	123
PY00321	70943639	2e-113	413	3e-87	326
PY00320	258596889	4e-66	255	4e-48	195
PY00324	68067777	2e-97	361	4e-72	277
PY00323	70946399	0	659	8e-135	484
PY03186	68076195	0	726	2e-157	561
PY03188	221055479	0	648	8e-144	515
PY03185	70946944	2e-180	638	1e-122	445
PY03179	83282515	2e-177	626	3e-140	502
PY03182	70947929	4e-51	207	2e-34	152
PY03181	124506169	1e-112	412	1e-73	282
PY03183	70947925	7e-87	325	5e-65	252
PY03177	82595604	6e-119	432	8e-92	342
PY03176	221054894	4e-116	423	2e-93	347
PY03171	83317416	6e-138	496	1e-105	388
PY03168	269838860	2e-53	213	3e-45	185
PY03170	156094057	6e-61	237	5e-43	177
PY03169	70944821	6e-109	398	2e-86	322
PY00318	260841787	3.2	34.3	3.5	33.9
PY00317	83317402	2e-85	319	7e-61	237
PY00046	68065228	3e-119	432	8e-91	337
PY00047	70948816	4e-42	177	1e-29	135
PY00045	68063809	4e-158	564	3e-118	431
PY03167	81177629	1e-17	92.2	3e-09	64
PY03166	82594260	8e-134	481	1e-103	381
PY03165	68069665	0	742	3e-160	569
PY03164	258597074	5e-156	555	3e-123	446
PY03161	68065596	8e-70	268	3e-43	179
PY03157	68067333	3e-107	392	6e-82	308
PY03162	258597832	1e-46	191	4e-36	156
PY03163	68065958	0	797	2e-173	613
PY03159	68065041	3e-108	396	2e-84	317
PY03158	83317372	7e-93	346	9e-71	273
PY03153	156102639	7e-57	223	8e-43	175
PY03146	83317344	8e-175	617	9e-137	491
PY03152	70935932	2e-132	479	8e-99	367
PY03145	68060039	3e-70	269	2e-53	213
PY03147	68076173	3e-172	608	6e-137	491
PY03150	68076179	0	701	1e-158	564
PY03151	68076181	2e-85	319	3e-65	251
PY03144	68073213	5e-28	127	2e-20	101
PY03142	68073215	1e-172	610	3e-128	463
PY00310	83314934	2e-67	260	1e-51	207
PY03140	221060044	9e-172	607	3e-137	493
PY03139	83317311	0	663	9e-144	514
PY03137	68076451	0	662	2e-135	488
PY03136	70947391	2e-51	205	2e-41	171
PY03128	68006037	5e-56	220	7e-42	173
PY03129	68070915	0	826	5e-179	632
PY03132	221054454	6e-50	202	3e-37	159
PY03127	68075617	1e-53	213	3e-41	171
PY03134	68011001	4e-153	546	2e-108	398
PY03122	68069969	5e-83	312	3e-58	230
PY03124	68075621	3e-137	493	3e-103	380
PY03126	68075619	5e-73	278	1e-55	220
PY03125	68075619	1e-66	257	1e-46	191
PY03118	83317264	0	753	1e-166	590
PY03117	68073225	1e-88	330	5e-65	252
PY03115	68073223	9e-38	160	9e-26	119
PY03114	70913433	6e-116	422	3e-91	340
PY03106	68074943	0	664	2e-150	536
PY03109	68064073	2e-120	436	5e-93	345
PY03110	68062796	0	642	5e-142	508
PY03108	68070237	0	689	1e-149	534
PY03105	82752507	8e-83	312	1e-58	231
PY03099	68074089	6e-155	551	1e-119	434
PY03103	70935796	2e-162	578	8e-127	459
PY03100	68074091	3e-177	626	2e-136	490
PY03097	68011666	1e-36	155	8e-27	122
PY03102	296004652	2e-40	170	4e-31	138
PY00307	82539151	1e-133	480	2e-103	379
PY00308	82793957	6e-97	359	5e-72	276
PY03094	82794387	6e-178	628	7e-136	488
PY03095	82794442	0	683	5e-153	545
PY03096	82595721	0.005	43.4	0.029	41
PY03089	83273713	5e-45	184	1e-29	133
PY03090	260589941	0.53	36.8	1.3	35.5
PY03087	70952908	0	640	1e-147	526
PY03092	82753493	2e-06	55.1	0.002	44.7
PY03091	82596103	7e-179	631	2e-141	506
PY03093	83282261	7e-12	73	6e-06	53.1
PY03086	68063667	0	753	1e-142	513
PY03084	68066669	0	810	1e-165	589
PY03083	124514060	6e-151	539	3e-120	436
PY03078	68069813	0	763	9e-176	621
PY03079	83316020	3e-119	432	6e-92	342
PY03082	68066140	1e-139	500	2e-109	399
PY03071	68072813	3e-144	516	4e-96	356
PY03073	68058942	1e-90	339	2e-61	242
PY03069	221053504	4e-43	178	3e-33	145
PY03070	83316001	0	787	2e-171	607
PY03074	70951673	2e-126	457	1e-100	371
PY03072	68072813	6e-157	559	9e-116	422
PY03066	82541091	2e-151	540	6e-113	412
PY03075	221053512	5e-53	211	1e-37	160
PY03077	68059922	7e-18	95.1	2e-11	73.2
PY03068	82793257	3e-13	77.6	7e-08	59.8
PY03062	83315983	8e-23	109	4e-15	83.6
PY03063	70952780	4e-108	397	2e-74	284
PY03059	68066907	2e-91	339	3e-70	269
PY03060	124505819	1e-121	441	2e-92	344
PY03058	23490934	0.001	45.5	1.5	35.1
PY00306	82540349	0.007	43	2.5	34.3
PY00305	82753340	2e-167	593	1e-128	464
PY03056	124808553	0	733	3e-98	365
PY03054	83315959	5e-178	628	7e-135	485
PY03047	68069927	1e-76	291	4e-55	220
PY03052	160693	0	714	5e-164	583
PY03044	82539005	1e-131	474	3e-103	380
PY03045	82540461	6e-110	402	3e-87	327
PY03042	82793388	6e-159	565	8e-121	438
PY03043	83314597	3e-170	602	4e-131	472
PY03041	82594387	2e-165	586	2e-128	463
PY03034	70947333	7e-174	614	1e-139	500
PY03035	68074183	2e-58	228	7e-40	166
PY03031	83286080	7e-164	581	5e-126	455
PY03039	70949551	3e-93	345	7e-71	271
PY03038	68068321	2e-129	467	2e-94	350
PY03037	68074181	0	765	4e-152	543
PY03040	68068317	3e-20	102	5e-12	74.9
PY03030	82595631	2e-179	633	8e-145	517
PY03029	82793833	4e-160	569	1e-120	438
PY03032	70922655	4e-08	60.5	0.0008	46
PY03027	83315898	3e-23	110	3e-14	80.7
PY03028	83315900	0	758	9e-165	584
PY03026	68064297	1e-130	473	3e-51	209
PY00304	70944382	9e-07	55.9	0.044	40.1
PY00303	82540837	4e-153	546	5e-115	419
PY03025	70951940	2e-50	202	1e-36	156
PY03024	82753733	1e-05	52.2	0.011	42.2
PY03023	82752607	4e-105	385	1e-80	303
PY03022	156371767	3e-06	54.7	0.0002	48.1
PY03018	82793255	2e-108	397	4e-85	320
PY03016	82595308	7e-111	405	2e-88	330
PY03014	68074885	0	720	3e-160	569
PY03015	68074887	0	802	3e-164	583
PY03012	68073125	6e-15	85.9	2e-09	67.7
PY03011	70609060	4e-138	495	8e-110	401
PY03010	82540256	3e-114	417	4e-83	313
PY03005	70946599	7e-09	63	9e-05	49.3
PY03003	68074177	5e-171	604	4e-128	461
PY03004	68074175	3e-47	191	5e-33	143
PY03009	68070305	5e-53	210	5e-39	163
PY03008	68070307	3e-98	362	4e-67	258
PY03002	83032900	9e-50	199	2e-38	161
PY00300	83315821	0	698	3e-154	549
PY00301	83315823	0	791	4e-172	608
PY00302	83032767	7e-12	73	2e-06	54.8
PY02998	68056653	0.0005	46.8	2.4	34.3
PY02996	82596659	2e-104	384	2e-83	314
PY02997	82704841	2e-115	421	2e-87	327
PY02983	68075901	0	691	2e-152	543
PY02989	68075891	2e-133	481	1e-101	376
PY02982	70935091	3e-33	146	1e-23	114
PY02986	70953546	0	697	1e-155	554
PY02985	68066727	8e-76	287	1e-57	226
PY02987	68075895	5e-58	227	8e-43	176
PY02981	70920510	5e-10	68.4	3e-05	52.3
PY02988	83315792	0	770	7e-177	625
PY02984	70928418	3e-18	95.9	3e-12	74.9
PY02990	68072537	0	707	8e-156	555
PY02991	15193060	0	664	3e-144	516
PY02980	70933677	1e-96	357	4e-64	249
PY02974	82596212	4e-131	472	5e-99	366
PY02976	82596610	6e-116	422	6e-85	319
PY02975	82541112	7e-13	76.3	5e-08	60.2
PY02977	68065744	7e-12	73	1e-05	52.3
PY02973	82594456	7e-166	588	2e-128	463
PY02972	82753672	8e-151	538	1e-118	430
PY02971	82753786	1e-106	391	3e-85	320
PY02970	82541021	3e-159	566	8e-125	451
PY02969	68065678	2e-134	485	2e-87	328
PY02966	68062130	2e-142	509	3e-97	359
PY02968	156095228	1e-135	486	1e-95	354
PY02967	68060615	2e-87	328	1e-65	255
PY02963	68065292	5e-166	590	3e-125	454
PY02964	82541390	0	831	5e-174	615
PY00298	82752829	0.17	38.4	7.7	32.6
PY00297	82794519	7e-111	405	3e-79	300
PY02957	68062196	9e-115	417	5e-84	315
PY02956	68074579	0	708	9e-158	561
PY02955	68063801	2e-73	279	4e-57	224
PY02950	68068753	9e-170	601	1e-128	464
PY02953	70950470	5e-128	462	2e-101	373
PY02948	68076767	0	742	2e-163	580
PY02942	82752597	9e-17	89.3	3e-10	67.7
PY02943	83315683	0	731	6e-161	571
PY02940	83314999	3e-126	456	9e-95	351
PY02941	83315001	4e-20	100	2e-14	81.6
PY02939	68076929	2e-94	351	2e-66	257
PY02938	83315672	0	714	6e-162	575
PY02934	68068527	7e-122	442	1e-84	318
PY00296	70934827	3e-110	405	2e-75	289
PY00295	68066189	0	761	8e-167	591
PY02929	15639674	2	35.1	2.4	34.3
PY02930	83315647	2e-73	281	1e-58	231
PY02928	82752831	4e-129	466	2e-100	370
PY02927	83314606	7e-68	262	1e-49	201
PY02925	68062608	8e-113	410	2e-90	336
PY02924	83314536	8e-126	455	3e-101	373
PY02919	156096609	2e-41	172	2e-33	145
PY02922	68010694	8e-35	149	5e-26	120
PY02916	83315613	3e-22	107	9e-15	82.4
PY02914	156100879	2e-156	557	4e-125	452
PY00294	68069341	1e-137	494	3e-107	393
PY02911	68073817	2e-164	582	6e-128	461
PY02910	68072309	4e-84	315	2e-65	253
PY02907	70946640	2e-164	584	1e-115	422
PY02908	70946640	7e-150	535	2e-110	404
PY02909	70947576	1e-129	467	2e-99	366
PY02905	68070527	2e-43	179	1e-30	136
PY02904	124504855	1e-72	279	8e-56	223
PY02898	68058852	4e-94	351	3e-57	228
PY02900	70928122	8e-47	191	1e-33	147
PY02899	83315564	1e-122	445	1e-93	348
PY02902	68070313	7e-99	364	9e-76	286
PY02892	83315549	4e-68	263	2e-48	197
PY02888	83315540	7e-163	578	4e-123	446
PY02894	124506343	4e-131	473	4e-92	343
PY02895	124506343	6e-114	416	1e-83	315
PY02890	70952294	1e-85	321	2e-66	256
PY02889	68061449	2e-57	226	7e-42	174
PY02882	68068209	0	762	6e-165	585
PY02878	68070345	2e-129	466	1e-98	364
PY02879	70943345	3e-17	90.9	1e-11	71.9
PY02881	68076319	2e-80	302	9e-59	230
PY00289	68069425	3e-85	320	4e-68	263
PY00287	221057370	0	711	3e-173	614
PY02876	70953140	1e-114	417	4e-92	342
PY02875	68068215	5e-24	114	4e-15	83.6
PY02873	82539282	1e-135	487	5e-102	375
PY02870	68065370	9e-31	137	7e-22	107
PY02861	83315467	2e-139	500	1e-102	377
PY02863	70944764	2e-123	447	3e-95	353
PY02860	68061093	0	717	7e-148	530
PY02864	68000917	2e-52	209	2e-40	168
PY02865	68067213	5e-15	84.3	5e-10	66.9
PY02859	68010119	3e-32	145	6e-20	104
PY02856	68064131	5e-168	595	2e-130	470
PY00279	82704917	2e-150	536	1e-118	431
PY00280	82540797	0.003	44.3	8.4	32.6
PY00286	82704580	0.0001	48.9	0.29	37.6
PY00284	83286076	3e-147	526	4e-116	423
PY00285	83286078	0	662	6e-152	541
PY00283	81177637	0	680	3e-149	532
PY00282	70940026	9e-08	59.3	2e-05	51.4
PY00281	82752609	0	694	2e-155	553
PY00044	68070407	3e-113	412	9e-86	320
PY00043	68070405	2e-102	376	2e-78	296
PY00041	68069219	2e-119	432	2e-93	346
PY02849	70943669	9e-65	250	4e-49	198
PY02853	70941182	1e-122	445	6e-83	313
PY02851	68067865	9e-124	449	5e-90	337
PY02852	83315415	2e-154	549	5e-111	405
PY02848	296004358	4e-50	202	6e-36	155
PY02847	68070783	2e-124	449	4e-95	352
PY02843	83315395	0	733	2e-165	586
PY02844	68072457	0	751	1e-159	567
PY02839	68065862	6e-40	168	7e-21	104
PY02838	70945302	3e-113	412	1e-80	303
PY02841	70946185	4e-26	121	4e-18	94.5
PY02833	68067193	1e-107	393	7e-81	304
PY02837	83314948	2e-103	380	5e-82	309
PY02836	156102739	1e-140	504	5e-113	412
PY02834	68067195	1e-175	620	5e-139	498
PY02831	82596659	1e-129	467	7e-104	381
PY02830	83315364	0	706	2e-147	527
PY02829	68069615	2e-53	213	1e-31	140
PY02828	82752763	1e-155	554	8e-112	408
PY02827	83286782	4e-156	556	6e-116	422
PY02824	82752613	7e-127	458	1e-95	354
PY00278	82753163	1e-144	517	8e-119	431
PY00277	68070037	6e-41	172	1e-25	122
PY02825	82706091	0	666	5e-141	505
PY02823	70950511	3e-109	401	4e-84	317
PY02817	68069447	1e-77	293	2e-60	235
PY02819	70953492	1e-134	483	7e-106	388
PY02818	296004536	0	799	1e-179	634
PY02816	68069657	8e-141	505	5e-101	373
PY02815	70948549	4e-35	150	2e-26	121
PY02814	68075801	7e-93	344	5e-70	268
PY02812	68075797	0	776	5e-170	602
PY02811	83315314	7e-114	414	2e-86	323
PY02813	70950844	2e-153	546	1e-117	427
PY02808	68067783	0	666	2e-147	527
PY02809	83315309	6e-137	491	1e-102	377
PY02797	68075389	2e-10	68	0.39	37.2
PY02803	70953301	0	756	2e-173	613
PY02801	68076823	3e-180	636	1e-130	471
PY02796	68075387	6e-96	354	1e-75	287
PY02807	68076419	3e-104	382	1e-79	299
PY02798	83315286	8e-71	271	4e-55	218
PY02794	70952823	1e-50	204	1e-34	151
PY02795	156094794	2e-64	248	4e-45	183
PY02793	70952821	1e-42	177	2e-28	130
PY02791	258597217	2e-78	297	5e-65	252
PY00272	70916067	3e-98	363	3e-73	280
PY00274	68068557	6e-110	401	1e-84	317
PY00273	70935196	3e-64	248	7e-47	190
PY00271	68063645	6e-37	157	1e-27	125
PY00270	68063885	8e-54	214	3e-39	165
PY02789	68070853	5e-161	572	3e-124	449
PY02788	83315246	1e-159	568	2e-120	438
PY02785	83315239	9e-180	634	8e-137	491
PY02784	68075227	6e-134	481	1e-105	387
PY02782	82794695	1e-133	481	3e-106	390
PY02778	68074989	2e-58	228	5e-45	183
PY02781	68074995	2e-35	152	2e-23	112
PY02777	25900591	0	696	3e-154	549
PY02779	70938710	1e-74	282	9e-59	230
PY02776	83315218	0	822	5e-177	626
PY02775	70936894	4e-74	284	3e-52	211
PY02772	68071297	1e-177	628	4e-133	479
PY02771	68061777	0	736	4e-160	570
PY02769	68061481	2e-13	78	3e-08	60.6
PY02770	68061481	7e-11	70.1	2e-06	54.4
PY02767	221052760	1e-112	411	3e-81	306
PY02764	68072645	7e-153	544	4e-116	422
PY00268	82704790	0	793	5e-167	591
PY02757	82753065	1e-171	607	2e-138	497
PY02761	82596859	0.0003	47.6	0.024	41
PY02762	82540112	0	745	1e-162	577
PY02759	83032854	8e-21	102	2e-13	78.2
PY02758	81177576	2e-08	61.4	0.0005	46.8
PY02760	82753895	7e-132	476	4e-99	367
PY02755	68072865	3e-73	279	2e-47	192
PY02754	68072863	2e-49	197	1e-35	151
PY02753	70945273	3e-48	196	2e-33	146
PY02745	68073985	3e-51	206	2e-37	160
PY02749	156103115	4e-171	605	3e-138	496
PY02750	156103117	7e-67	257	1e-50	203
PY02746	68073985	9e-27	122	2e-24	114
PY02747	70951732	1e-156	556	2e-123	446
PY02744	70953740	3e-101	373	1e-76	291
PY02742	68069001	2e-74	283	6e-56	222
PY02743	156098761	5e-46	190	2e-36	158
PY02737	70950797	6e-59	231	5e-44	181
PY02735	82594397	0	661	2e-145	520
PY02738	156094430	5e-78	296	8e-69	266
PY02740	156365799	2.2	34.7	5.4	33.4
PY02734	83317900	0	749	8e-163	577
PY00265	68070275	0	735	8e-162	575
PY00266	68070277	2e-140	504	3e-101	374
PY00267	68069105	3e-174	615	2e-140	503
PY02730	83032739	5e-168	595	3e-130	469
PY02731	82540839	0.013	42.2	2.9	34.3
PY02729	82540558	5e-08	60.1	0.003	43.9
PY02728	83286461	8e-27	122	5e-19	96.6
PY02727	82752482	4e-150	536	3e-108	397
PY02726	156101698	0	792	6e-177	626
PY02723	68075113	4e-55	219	3e-42	176
PY02724	68075113	0	774	2e-166	590
PY02725	83315086	9e-115	418	3e-81	307
PY02720	68073529	3e-75	286	7e-57	225
PY02719	70947950	2e-69	267	4e-52	209
PY02722	68073533	1e-128	464	7e-102	374
PY02716	70927529	2e-34	149	2e-20	102
PY02718	68061247	3e-150	536	4e-114	415
PY02715	68064430	0	771	1e-163	582
PY02712	83315052	0	640	9e-139	497
PY02713	68076021	0.0005	46.8	0.26	37.6
PY02708	83315043	2e-114	417	2e-86	323
PY02704	124803697	2e-78	297	7e-41	172
PY02700	83273398	6e-17	89.7	2e-10	67.7
PY02701	82596148	2e-160	570	1e-118	430
PY02695	83315014	3e-16	90.5	1e-12	77.8
PY02703	82705445	0.005	43.4	3	34.3
PY02702	82793330	4e-107	393	1e-80	304
PY02693	82794407	1e-162	577	2e-123	447
PY02699	68063609	1e-05	52.2	0.004	43.9
PY02694	82752709	1e-136	491	1e-114	417
PY02697	82594659	3e-07	57.6	0.0006	46.4
PY02691	82541690	4e-179	631	2e-138	496
PY02692	82595170	4e-10	67.2	1e-05	52.3
PY02688	83315677	7e-121	438	3e-90	336
PY02687	82753784	0	722	7e-160	568
PY02690	82594401	7e-13	76.3	7e-07	56
PY02686	70949032	2e-154	549	5e-122	441
PY02685	68065946	4e-147	525	7e-116	421
PY02684	296004558	6e-37	157	4e-29	131
PY02680	68075463	0	724	9e-160	568
PY02683	68075459	1e-174	618	1e-122	445
PY02678	68073919	0	736	1e-163	581
PY02681	83314983	8e-50	200	4e-35	150
PY02682	68075461	3e-71	272	4e-51	204
PY02677	221055391	0	743	2e-168	597
PY02676	68069961	0	699	5e-147	525
PY02673	70952664	4e-133	480	6e-93	346
PY00262	68061759	8e-69	265	3e-49	200
PY00263	68071499	2e-42	176	1e-31	140
PY02671	82705537	2e-159	566	2e-123	446
PY02672	82704946	2e-10	68.4	2e-05	51.4
PY02669	82753249	0.002	45.1	0.34	37.2
PY02670	82596234	5e-129	466	4e-95	353
PY02667	83314941	2e-77	293	2e-55	220
PY02665	83282209	3e-13	77.6	3e-07	57.3
PY02664	83315821	6e-169	598	1e-129	468
PY02660	83032928	2e-128	464	3e-101	373
PY02661	82539081	4e-06	53.9	0.021	41.4
PY02662	82539088	9e-104	381	3e-75	286
PY02657	70950880	3e-85	318	3e-54	215
PY02659	68073101	0	786	5e-180	635
PY02658	68073099	3e-171	606	1e-126	458
PY02654	68070165	9e-149	530	6e-114	415
PY02652	83314906	0	765	2e-170	603
PY02649	68071597	3e-142	509	5e-109	398
PY02645	68063675	0	792	5e-178	629
PY02651	68062472	2e-36	157	6e-26	122
PY02647	70943180	0	647	2e-133	482
PY00257	68063621	9e-165	584	2e-126	457
PY00258	221059393	2e-88	331	4e-66	256
PY00256	70932737	8e-50	202	2e-31	140
PY02639	70949799	1e-65	253	1e-51	206
PY02644	70920231	2e-69	266	3e-54	216
PY02638	68066124	1e-87	327	1e-67	260
PY02633	70938305	3e-68	263	4e-51	206
PY02632	68061657	1e-85	321	1e-61	241
PY02636	68068743	4e-51	205	1e-36	156
PY02630	83285833	4e-08	60.5	0.002	45.2
PY02629	83285831	2e-137	494	2e-105	386
PY02625	124513676	2e-06	55.1	0.009	42.6
PY02623	70946362	2e-136	490	4e-94	349
PY02626	68069215	2e-72	277	8e-52	208
PY02624	68066745	4e-74	281	4e-57	224
PY02616	124511826	1e-85	319	9e-68	260
PY02621	68060910	0	815	4e-173	614
PY02617	156102915	0	763	3e-164	584
PY02620	70941780	2e-71	273	1e-51	207
PY02614	83314595	0	661	2e-143	513
PY02615	82753219	7e-12	73	2e-06	54.8
PY02613	82794146	0.001	45.9	0.81	36
PY02612	82705692	2e-179	633	6e-137	491
PY00251	68068093	0	754	3e-162	578
PY00254	68063845	2e-104	383	7e-77	291
PY02611	68064989	6e-18	93	4e-11	70.3
PY02610	68068109	6e-68	263	1e-47	196
PY02608	68072983	0	776	5e-176	622
PY02605	70952964	7e-78	294	4e-56	222
PY02602	68073217	3e-168	596	2e-126	457
PY02600	70945292	7e-80	303	9e-54	216
PY02595	68064287	0	724	1e-153	549
PY02594	70927053	3e-113	413	1e-83	315
PY02596	68064307	1e-69	268	9e-52	208
PY02593	68074355	8e-107	392	3e-77	293
PY02589	221060771	4e-43	178	4e-34	148
PY02582	221059643	7e-95	351	6e-71	271
PY02585	70943589	3e-83	313	8e-62	241
PY02584	221059639	3e-103	380	4e-73	280
PY02586	68068861	5e-138	495	3e-98	363
PY02577	68011056	6e-103	381	7e-73	281
PY00247	68074563	0	851	2e-169	601
PY00249	83314709	4e-07	57.2	0.006	43.1
PY02576	82540142	7e-31	139	1e-23	115
PY02574	68074511	4e-154	549	6e-114	415
PY02575	68074513	8e-86	320	7e-66	254
PY02572	82753337	6e-103	379	8e-80	302
PY02570	82595294	2e-168	596	6e-132	475
PY02569	82793253	3e-159	566	2e-121	440
PY02571	81177627	2e-10	68	0.0002	47.7
PY02568	68075861	2e-100	371	1e-68	265
PY02564	82541011	4e-119	432	2e-90	337
PY02565	82706104	3e-120	436	3e-94	350
PY02566	67773542	0.009	42.6	6.6	33
PY02562	83273682	2e-108	397	4e-87	326
PY02560	83317896	1e-126	457	8e-97	358
PY02558	83314659	6e-91	338	1e-68	263
PY02557	68058685	0	669	2e-151	539
PY02554	156101860	1e-75	288	8e-61	238
PY02556	70945978	3e-166	589	4e-129	466
PY02553	68076189	0	700	7e-158	561
PY02551	68076193	0	823	5e-176	622
PY02549	82753869	2e-08	61.4	0.0002	48.5
PY02550	68068707	3e-52	210	2e-34	151
PY00242	83314628	2e-84	315	6e-65	250
PY00038	68076663	8e-145	518	2e-107	394
PY00031	68066817	2e-164	584	7e-124	449
PY00035	83314619	8e-96	354	3e-71	271
PY00034	68076657	3e-51	205	1e-36	155
PY00036	68076659	4e-105	385	4e-78	295
PY02543	83314808	0	661	6e-146	522
PY02548	82704896	3e-92	344	5e-71	273
PY02545	67975279	9e-05	49.3	0.061	39.7
PY02542	82753802	3e-102	377	3e-80	303
PY02544	82539343	8e-175	617	1e-134	484
PY02541	82793243	3e-176	622	1e-137	494
PY02539	83314586	2e-171	606	2e-134	483
PY02540	83314425	0.0005	46.8	0.2	38
PY02533	68062386	2e-98	364	4e-70	270
PY02536	83314579	0	782	2e-170	603
PY02534	70952100	2e-42	174	7e-32	139
PY02535	68070131	4e-105	386	4e-75	286
PY02531	156096749	2e-68	265	5e-55	220
PY02529	220928397	7.3	33	9.2	32.6
PY02530	68011063	8e-66	254	4e-47	192
PY02527	68064165	0	691	6e-153	546
PY02525	70923994	4e-88	328	1e-68	263
PY02520	83314690	2e-10	68	0.0002	47.7
PY02519	83286760	0	716	2e-158	562
PY02521	82752616	0.002	45.1	3.2	34.3
PY02522	68532041	4e-142	509	2e-106	390
PY02512	68072043	3e-58	228	8e-44	179
PY02523	83314549	0	774	9e-171	604
PY02517	68065300	4e-134	482	1e-105	387
PY02518	82753667	4e-14	80.5	3e-12	74
PY02515	68072045	4e-48	194	3e-35	150
PY02513	258597523	7e-09	63	0.0002	48.5
PY00240	83314520	0	814	2e-179	634
PY00241	149278653	1.7	35.1	8.1	32.6
PY02511	68069047	1e-118	430	7e-90	334
PY02508	221058499	3e-11	71.3	1e-06	55.2
PY02507	68075337	0	777	6e-171	604
PY02503	70948159	2e-152	545	2e-112	412
PY02496	70935397	6e-74	280	5e-56	220
PY02501	70936864	2e-08	61.8	0.0003	47.7
PY02493	68063499	1e-63	249	2e-46	192
PY02494	68067026	1e-144	518	7e-110	402
PY02487	83314464	9e-33	143	1e-22	108
PY02489	70941449	6e-88	328	3e-67	259
PY02481	67983559	2e-92	345	2e-68	266
PY02482	70921264	3e-74	283	3e-56	223
PY02478	68065836	1e-97	361	3e-72	276
PY02475	68005541	1e-35	151	6e-26	119
PY02472	83314430	6e-108	396	2e-85	321
PY02471	68069261	7e-100	368	3e-72	276
PY02473	68069259	4e-132	475	6e-101	372
PY00238	83286780	2e-119	434	3e-91	340
PY00239	83314588	0.0005	46.8	0.2	38
PY02470	68068897	6e-169	599	2e-121	441
PY02469	82704833	5e-141	505	8e-110	402
PY02466	70947540	2e-48	195	6e-36	153
PY02467	221053782	6e-106	389	6e-79	299
PY02456	68071413	3e-98	362	1e-77	293
PY02461	156093566	7e-106	387	2e-82	309
PY02460	221060342	7	33	8.5	32.6
PY02464	83317657	0	712	1e-154	551
PY02455	68071413	5e-54	213	3e-40	166
PY02462	68075319	2e-102	376	3e-77	292
PY02457	124511922	0	765	4e-84	318
PY02458	70933731	1e-59	237	2e-44	186
PY02451	81177576	2e-08	61.4	0.0005	46.8
PY02449	82753719	0	667	2e-150	536
PY02452	83032854	2e-21	104	7e-14	79.5
PY02450	82540842	5e-146	522	1e-108	398
PY02444	68070417	1e-80	305	2e-58	231
PY02439	83314352	2e-174	616	3e-136	489
PY02441	70931729	3e-37	161	2e-22	112
PY02432	70931849	7e-71	271	5e-54	215
PY02434	68073207	2e-68	265	2e-49	202
PY02435	70949530	1e-120	436	2e-92	343
PY00237	82793604	1e-148	530	2e-114	417
PY00235	83286780	4e-160	569	8e-124	448
PY00236	82538875	0	664	3e-148	529
PY02430	70918035	6e-97	360	6e-72	277
PY02428	68067879	4e-143	511	7e-105	384
PY02423	83314541	0	716	2e-158	562
PY02424	83314690	2e-10	68	0.0002	47.7
PY02420	83286753	3e-74	282	4e-53	211
PY02417	68066136	2e-134	483	2e-105	386
PY02414	221054726	5e-29	130	7e-27	122
PY02415	68070451	0	760	4e-174	615
PY02416	68070453	0	732	4e-167	592
PY02413	68006572	1e-144	519	1e-106	392
PY02410	258549150	6e-38	160	5e-30	133
PY02408	68076935	3e-16	87.6	4e-11	70.3
PY02404	68065222	2e-49	200	5e-37	158
PY02405	82794692	4e-16	89.3	8e-13	77.8
PY02406	70950951	0.004	43.9	3.8	33.9
PY02402	83286711	7e-41	171	5e-30	134
PY02394	68076023	4e-142	509	9e-110	401
PY02393	67984174	1e-33	150	4e-11	75.7
PY02396	68076027	1e-168	596	2e-131	473
PY02395	68076025	0	662	1e-143	514
PY02391	70951354	0	652	6e-149	531
PY02387	70948852	1e-105	387	9e-80	301
PY02389	82914660	5e-84	314	2e-63	245
PY02388	70948854	0	653	5e-145	520
PY02385	68070099	2e-103	379	4e-80	302
PY02386	83286671	0	723	4e-154	549
PY02384	68010776	8e-91	337	5e-68	261
PY02379	68073617	3e-20	101	9e-15	82.4
PY02382	70940328	2e-30	135	6e-22	106
PY02383	68073623	3e-94	351	3e-64	251
PY02377	70953854	5e-26	121	5e-18	94.5
PY02378	83286653	6e-131	471	1e-97	360
PY02374	124809906	6e-31	137	2e-22	108
PY02371	68073883	8e-24	113	5e-16	86.6
PY02369	82706085	1e-129	467	3e-105	386
PY02367	82541331	8e-173	611	4e-137	491
PY00230	68075063	0	730	2e-162	576
PY00231	68075061	9e-56	219	3e-43	177
PY02364	68532043	3e-171	606	2e-130	470
PY02365	82539597	5e-05	50.1	0.26	37.6
PY02362	82594736	1e-143	514	4e-119	432
PY02363	82594734	1e-10	68.8	1e-06	55.6
PY02360	83286600	0	780	5e-176	621
PY02358	82913564	6e-120	435	4e-94	349
PY02357	82752864	1e-112	411	3e-90	337
PY02356	82794559	2e-72	277	2e-59	234
PY02359	82793604	1e-10	69.3	0.005	43.5
PY02354	82596857	0	646	5e-141	505
PY02353	82595859	1e-35	152	7e-26	119
PY02350	70948629	2e-20	105	8e-11	73.6
PY02352	68066270	0	639	9e-146	520
PY02349	68061463	6e-91	339	5e-59	233
PY02351	68065582	1e-174	617	2e-143	512
PY02342	68072759	1e-75	286	1e-56	222
PY02334	68064361	9e-121	437	8e-89	331
PY02339	70947225	0	762	8e-174	614
PY02335	68076405	4e-153	545	1e-113	414
PY02336	68076407	5e-142	508	2e-109	399
PY00229	68068303	6e-94	348	4e-73	279
PY02330	68071837	7e-175	618	7e-137	492
PY02329	83286528	1e-164	585	6e-118	429
PY02327	83286524	0	782	2e-167	594
PY02326	83286521	1e-64	251	8e-49	198
PY02318	68058675	1e-97	362	3e-70	271
PY02319	68062496	5e-126	454	5e-97	358
PY02321	70946655	7e-72	274	1e-50	203
PY02311	82539732	2e-137	494	6e-105	385
PY02313	82753916	6e-12	74.7	2e-11	71.9
PY02312	82596791	9e-124	448	4e-101	373
PY02314	83286493	4e-168	595	2e-132	476
PY02310	68061189	0	681	3e-145	521
PY02308	68073647	1e-78	297	4e-57	225
PY02305	124004403	5.5	33.4	9.7	32.6
PY02307	68076803	0	739	3e-171	605
PY02299	83315094	8e-27	122	5e-19	96.6
PY02300	82540558	5e-08	60.1	0.003	43.9
PY02298	83286459	0	763	7e-169	598
PY02294	70946586	2e-13	79.3	9e-08	59.8
PY02292	70940975	6e-39	163	6e-29	129
PY02296	9801277	1e-115	422	2e-82	311
PY02291	68060075	1e-146	524	5e-116	421
PY02293	124505115	6e-16	88	6e-09	64.4
PY02290	83286441	2e-15	85.1	9e-10	65.7
PY00228	68064414	2e-115	421	5e-85	320
PY02288	221059938	2e-155	554	1e-122	444
PY02286	83286428	4e-144	515	2e-107	393
PY02285	70942846	2e-91	340	4e-67	259
PY02284	68066837	0	788	2e-177	626
PY02287	70943045	0	797	6e-165	586
PY02283	68060331	0	756	1e-163	581
PY02281	68076131	4e-86	322	3e-66	256
PY02278	83317481	2e-158	563	2e-123	447
PY02277	82704844	1e-52	210	2e-39	165
PY02276	258549157	9e-22	105	4e-14	80.3
PY02275	67984304	4e-21	105	2e-14	83.2
PY02273	68072371	0	730	2e-157	560
PY02271	83286394	0	1289	3e-159	567
PY02267	83286384	1e-64	252	2e-42	177
PY02265	68070103	1e-16	88.4	4e-11	70.3
PY02263	83317489	4e-167	592	2e-126	456
PY02264	82793158	3e-11	70.9	6e-06	53.1
PY02261	70953719	2e-172	611	7e-125	453
PY02262	70937286	1e-51	207	3e-38	162
PY00227	83315760	1e-112	411	1e-82	311
PY02260	156100831	1e-08	65.9	3e-07	61.1
PY02257	68074607	1e-72	277	1e-53	213
PY02256	70948232	4e-79	298	2e-54	215
PY02254	83286350	0	731	1e-160	571
PY02252	75766024	0	644	1e-147	527
PY02246	82794559	4e-17	92.2	6e-14	81.1
PY02244	68072995	4e-102	376	1e-79	301
PY02249	70943332	7e-14	80.5	4e-10	67.3
PY02245	70946892	0.0002	48	0.072	39.3
PY02250	83286341	1e-08	62.2	0.0002	48.1
PY02242	70947665	7e-100	369	5e-74	283
PY02243	156095907	4e-50	202	3e-39	166
PY02241	70947665	6e-109	398	2e-85	319
PY02233	68064929	4e-114	415	7e-86	321
PY02231	67983883	1e-65	254	3e-45	186
PY02236	68065483	4e-85	319	4e-60	235
PY02237	68074219	0	788	2e-166	590
PY02235	68061843	1e-166	591	1e-112	412
PY02225	68066704	5e-27	123	3e-19	97.5
PY02228	68067044	6e-61	238	2e-42	176
PY02227	68067044	2e-28	129	8e-20	99.5
PY02220	221061823	2e-161	574	1e-133	481
PY02219	68075579	6e-46	188	2e-32	143
PY00225	68073261	0	681	3e-152	542
PY02223	70938719	1e-36	155	8e-26	119
PY00226	68058968	1e-104	386	1e-76	293
PY02215	82594276	2e-155	553	1e-117	427
PY02216	82594282	3e-81	306	2e-69	266
PY02214	68067435	1e-98	363	3e-74	282
PY02212	68065896	4e-87	324	2e-63	245
PY02209	83286244	0	673	1e-147	528
PY02207	70953294	0	711	4e-154	549
PY02208	83286242	5e-18	93.4	4e-11	70.3
PY02201	68066611	1e-69	266	2e-51	204
PY02205	68068885	7e-113	412	1e-80	304
PY02199	296004422	2e-141	506	5e-115	419
PY02204	70954042	0	731	3e-158	563
PY02195	83286215	5e-76	287	4e-55	217
PY02203	68065586	7e-137	491	1e-104	384
PY02197	70948751	4e-148	529	1e-111	408
PY02194	124506023	0	838	6e-149	534
PY02193	70952592	1e-97	361	4e-71	273
PY02192	68068401	7e-170	602	3e-130	471
PY02191	221056951	3e-124	449	8e-98	361
PY02185	68072823	3e-57	225	5e-45	184
PY02188	68073771	6e-130	468	5e-87	325
PY02183	83318006	1e-138	497	8e-111	405
PY00224	68064849	3e-29	130	3e-21	103
PY00223	68073409	6e-130	468	9e-101	371
PY02177	68073943	6e-159	566	2e-111	407
PY02173	68072001	7e-71	271	2e-49	199
PY02174	83286158	1e-25	118	1e-16	89.1
PY02171	68066418	2e-139	502	4e-75	288
PY02169	82595044	0	753	3e-167	592
PY02168	124506229	6e-131	472	1e-97	362
PY02167	70947126	0	690	1e-144	518
PY02164	82752877	1e-06	55.5	0.018	41.4
PY02166	83286138	3e-36	154	2e-26	120
PY02165	82752879	0	651	1e-141	507
PY02163	82593709	2e-138	497	6e-109	399
PY02161	68064605	4e-167	592	6e-122	442
PY02154	70947889	2e-57	225	6e-44	179
PY02155	67937446	2e-122	442	7e-97	358
PY02156	83286116	8e-31	135	2e-14	81.6
PY02150	82595358	2e-163	579	9e-125	450
PY02160	70940795	1e-50	204	4e-38	162
PY02148	68074233	3e-144	516	5e-116	422
PY02149	70953931	2e-48	195	9e-36	153
PY02147	83286097	7e-103	379	5e-81	306
PY02146	83286095	4e-175	619	3e-129	467
PY02138	83315445	0	662	6e-152	541
PY02144	83315907	2e-33	146	5e-25	117
PY02139	83315907	7e-164	581	5e-126	455
PY02142	83032686	3e-109	399	2e-82	310
PY02141	83032684	0	654	3e-148	529
PY02137	82593709	9e-150	534	8e-122	441
PY02143	83032655	5e-66	254	1e-51	206
PY02140	83032682	3e-177	626	1e-134	484
PY00221	70946283	2e-54	215	2e-43	178
PY02135	156103335	1e-109	400	6e-87	325
PY02133	124806330	3e-16	88.4	3e-11	70.7
PY02131	82794738	5e-174	615	4e-134	482
PY02132	82539328	0.0002	48	0.19	38
PY02125	82595471	2e-25	117	7e-17	89.5
PY02127	82540318	2e-37	158	3e-28	127
PY02128	82596628	4e-89	332	4e-67	258
PY02126	83317890	4e-154	549	5e-120	435
PY02121	68061677	1e-128	464	1e-100	370
PY02124	83286039	0	756	3e-149	534
PY02123	258597322	4e-20	100	3e-14	80.7
PY02122	68068315	3e-15	85.1	4e-10	66.9
PY02120	156102012	0	714	8e-157	558
PY02113	82541798	3e-132	476	2e-104	384
PY02114	83315176	6e-96	356	2e-71	274
PY02117	83286025	4e-125	452	4e-97	359
PY02115	83315445	3e-136	489	1e-111	407
PY02118	82753157	9e-145	518	4e-115	419
PY02110	70943133	9e-140	501	2e-107	393
PY02112	82538817	5e-66	254	2e-50	201
PY00217	70925698	2e-65	254	3e-47	194
PY00215	83285990	0	671	6e-144	515
PY00218	70944254	2e-139	500	4e-105	386
PY00219	68064807	0	728	1e-151	541
PY02107	82596890	3e-140	503	4e-111	406
PY02106	70954434	0	861	5e-163	580
PY02105	13195260	1e-28	128	1e-19	98.7
PY02093	68064065	1e-159	568	6e-119	433
PY02102	68069549	1e-158	563	1e-125	453
PY02103	124513420	2e-91	341	3e-56	224
PY02098	70943846	2e-154	551	3e-119	435
PY02094	68075625	0	654	3e-151	539
PY02092	221052437	4e-41	173	1e-31	142
PY02099	68064709	0	719	3e-162	575
PY02088	70917240	7e-91	339	4e-69	266
PY02101	70952213	3e-80	302	8e-60	233
PY02090	68069635	5e-74	281	2e-55	219
PY02091	83285950	2e-151	539	6e-121	438
PY02089	68069639	2e-44	182	3e-30	135
PY02086	68061703	4e-47	190	3e-36	153
PY02082	68074103	0	746	2e-167	593
PY02078	70942746	0	690	3e-147	527
PY02072	68068215	0	870	2e-94	351
PY02075	68070265	1e-34	150	6e-26	120
PY02073	68068213	0	775	7e-160	569
PY02074	70947914	0	763	3e-169	600
PY02067	221056520	1e-167	594	2e-133	480
PY02071	68073859	1e-172	610	8e-131	471
PY02069	68073855	3e-110	404	3e-81	307
PY02068	221056520	3e-54	216	2e-43	180
PY00211	82753441	2e-132	477	2e-96	357
PY00212	82540877	1e-12	75.5	9e-07	56
PY00214	82915275	2e-09	65.1	0.0002	47.7
PY00213	83285889	3e-142	509	2e-110	403
PY02066	70936466	2e-53	215	2e-38	165
PY02065	68072913	3e-128	463	4e-96	356
PY02064	68072911	6e-73	278	6e-54	215
PY02061	68066193	5e-82	309	7e-59	231
PY02060	83285872	3e-111	406	1e-76	290
PY02050	68070621	0	760	9e-168	594
PY02058	68063249	8e-39	166	6e-29	133
PY02054	70940893	4e-25	117	7e-18	93.3
PY02056	68074331	9e-54	212	4e-40	166
PY02052	124511996	4e-143	512	2e-105	387
PY02053	68074335	2e-29	131	8e-21	102
PY02048	68068623	2e-100	373	1e-69	270
PY02047	68075583	1e-78	297	2e-59	233
PY02046	68060555	3e-65	254	1e-47	195
PY02045	68070213	8e-44	179	2e-30	134
PY02041	82540866	1e-17	92.2	2e-11	71.5
PY02039	81177576	2e-08	61.4	0.0005	46.8
PY02038	82541120	7e-169	598	2e-132	477
PY02043	83314845	4e-08	60.5	0.002	45.2
PY02040	82593879	1e-07	58.9	0.0007	46.4
PY02042	83314843	3e-150	536	2e-115	420
PY02037	82538784	9e-15	82.6	2e-08	61.5
PY02035	82704958	3e-166	589	5e-127	458
PY02036	83315937	4e-116	422	2e-90	337
PY02034	68072179	5e-142	508	2e-114	416
PY00208	68061887	2e-81	306	2e-56	223
PY02031	68074097	0	649	3e-139	499
PY02032	68074095	4e-121	438	6e-93	344
PY02028	68001188	2e-36	157	9e-26	122
PY02026	68070795	3e-77	292	2e-59	232
PY02017	68071555	2e-96	356	4e-75	285
PY02023	68076955	1e-94	350	2e-71	272
PY02016	124805799	5e-65	250	7e-51	202
PY02024	68076953	0	768	1e-170	605
PY02022	68076957	2e-139	500	2e-100	370
PY02020	68076959	1e-103	379	5e-79	297
PY02014	68064498	3e-28	127	6e-18	93.3
PY02012	82705563	2e-09	64.7	1e-05	51.9
PY02011	83316048	5e-126	455	3e-98	363
PY02007	70951423	4e-93	345	8e-71	270
PY02001	156100005	0	742	2e-164	584
PY02005	68075505	3e-68	263	4e-50	202
PY02004	156100007	9e-141	504	3e-111	406
PY00204	38018019	2e-85	320	7e-65	251
PY00205	21322699	2e-53	213	9e-42	174
PY00199	68072965	5e-125	451	8e-96	354
PY00201	258597048	0	741	1e-167	594
PY00202	68072305	4e-95	352	1e-72	277
PY01997	70946012	2e-178	631	1e-136	492
PY01998	68066901	3e-99	366	1e-76	291
PY01993	70940567	3e-131	473	1e-101	375
PY01995	68066789	0	768	9e-178	628
PY01986	124809685	0	701	7e-87	327
PY01989	83282577	0	693	5e-130	470
PY01985	82793490	2e-167	593	2e-129	466
PY01984	68074783	0	690	5e-151	538
PY01982	68075557	4e-174	618	9e-111	407
PY01977	83282549	4e-98	362	1e-72	276
PY01979	82596876	4e-09	63.8	1e-05	52.3
PY01980	82594480	2e-154	549	5e-122	441
PY01976	67983409	0.002	44.7	0.007	43.1
PY01970	68069199	7e-29	131	4e-19	98.7
PY01971	83282536	0	680	2e-152	543
PY01972	258597404	1e-36	157	5e-27	125
PY01974	68061729	4e-170	604	3e-124	451
PY01973	70951400	8e-67	257	2e-50	202
PY01967	82539927	0	648	2e-140	503
PY01961	83032682	3e-146	523	3e-111	406
PY01968	82753733	1e-05	52.2	0.011	42.2
PY01964	83317436	2e-177	626	2e-140	502
PY01965	82794308	2e-08	61.8	0.002	44.7
PY01959	68071827	3e-98	362	5e-75	285
PY01956	221058006	1e-21	107	7e-15	84.5
PY01958	86171107	4e-18	93.8	3e-05	50.6
PY01955	68068971	0	733	3e-161	572
PY01953	124506693	0	699	3e-152	544
PY01952	83282488	5e-125	452	6e-95	352
PY01950	68060569	0	724	5e-145	520
PY01949	68011184	6e-97	362	7e-69	268
PY01944	68073565	0	1165	2e-179	634
PY01939	83282457	6e-156	554	4e-122	442
PY00196	68063941	1e-143	514	1e-107	394
PY00197	68074469	6e-133	479	4e-102	376
PY01932	70953837	5e-116	422	7e-87	325
PY01926	224062698	0.39	37.2	2	34.7
PY01925	82541483	3e-88	329	6e-70	268
PY01924	82706078	3e-10	67.6	1e-06	55.2
PY01927	82706082	2e-23	114	8e-17	92
PY01929	82594722	2e-30	136	5e-22	107
PY01928	82541493	9e-08	59.3	0.0001	48.5
PY01923	68071197	8e-122	444	1e-83	317
PY01919	83282405	8e-109	399	2e-83	315
PY01921	68064251	6e-137	491	8e-106	387
PY01915	70930690	2e-33	145	2e-23	111
PY01916	68073995	0	691	1e-155	554
PY01917	68073993	0	647	6e-143	511
PY01918	156100121	2e-91	340	6e-59	232
PY01909	68065834	1e-176	623	3e-135	486
PY01905	70940659	3e-62	241	9e-49	196
PY01908	68065566	2e-11	71.3	6e-06	53.1
PY01907	68065564	0	671	2e-146	524
PY01904	82752507	2e-108	397	1e-79	301
PY01913	68074813	0	776	8e-174	614
PY01900	70949649	8e-44	182	3e-26	123
PY01897	70932352	5e-101	374	1e-71	276
PY01899	70935989	1e-137	494	1e-97	361
PY01901	68073071	1e-116	424	2e-93	346
PY00190	68073387	0	811	6e-174	615
PY00191	68061215	2e-60	235	5e-45	184
PY00188	68072555	7e-93	344	6e-71	271
PY00193	68073381	3e-171	606	4e-134	482
PY00194	70943623	0	679	1e-144	520
PY00189	68063377	8e-80	301	4e-60	235
PY00192	68073383	4e-55	219	2e-37	160
PY01892	68006157	1e-109	401	1e-81	307
PY01891	68061833	1e-129	467	4e-95	352
PY01890	70928226	3e-89	334	4e-62	244
PY01896	83282337	0	776	4e-160	568
PY01895	70941322	5e-08	62.6	0.0004	49.3
PY01894	83282333	0	852	1e-179	635
PY01889	68067102	0.004	43.9	1.1	35.5
PY01888	83282318	6e-153	544	2e-116	423
PY01887	156097747	2e-87	327	7e-73	279
PY01886	68074927	7e-132	476	5e-89	333
PY01884	70920927	7e-29	129	2e-19	97.9
PY01882	70948616	5e-104	383	1e-75	288
PY01883	221060929	2e-149	533	8e-118	428
PY01878	83282295	8e-43	177	2e-30	135
PY01877	258549055	1e-51	207	2e-40	169
PY01875	70934255	3e-30	134	2e-22	108
PY01872	82753111	2e-125	453	1e-92	344
PY01874	82596859	3e-12	74.3	8e-08	59.4
PY01873	82752932	2e-130	470	1e-102	378
PY01871	82752513	1e-166	591	1e-130	471
PY00185	82705375	1e-10	70.9	5e-07	58.5
PY00186	68072779	6e-33	144	2e-23	112
PY01868	68072529	4e-138	495	5e-106	388
PY01869	83282268	4e-117	427	2e-83	315
PY01865	82593740	1e-153	547	7e-122	441
PY01863	68076867	2e-146	524	1e-105	388
PY01862	70954093	3e-143	512	4e-113	412
PY01856	156102897	7e-46	188	6e-34	148
PY01858	68070823	0	782	3e-169	599
PY01852	68075911	4e-140	501	3e-108	395
PY01848	68074825	6e-169	598	3e-135	486
PY01850	63086914	3e-73	278	2e-56	222
PY01845	68076371	0	664	9e-142	508
PY01843	82594695	6e-17	89.7	5e-10	66.5
PY01842	82915273	6e-172	608	2e-132	477
PY01841	221053552	0	686	7e-158	561
PY01840	82540135	5e-09	63.4	0.002	44.3
PY01839	82595469	6e-148	528	6e-118	428
PY01838	242038069	0.71	36.4	1.3	35.5
PY00182	68074975	6e-57	224	5e-43	177
PY00022	68072135	3e-115	421	2e-88	331
PY00013	124808752	6e-14	84.7	2e-11	76.1
PY00023	83282175	3e-125	452	5e-94	348
PY00016	68073109	6e-147	525	1e-117	427
PY00015	68073109	0	689	3e-155	552
PY00017	83282163	5e-136	489	8e-105	385
PY00020	68072131	1e-160	571	7e-114	416
PY00028	68068519	5e-122	441	4e-92	341
PY00027	70944775	2e-142	510	3e-78	297
PY00012	83282153	1e-142	510	9e-103	377
PY00014	124808752	2e-24	114	5e-19	96.6
PY00024	68074009	0	689	3e-151	540
PY01836	83286025	8e-103	378	1e-72	277
PY01834	82794114	5e-115	419	6e-94	349
PY01835	82595467	7e-67	258	2e-55	220
PY01831	68074863	6e-133	478	5e-101	371
PY01827	221059916	8e-90	334	1e-67	260
PY01823	68063833	3e-123	446	4e-87	325
PY01824	156097076	3e-131	472	2e-104	383
PY01822	68006034	6e-47	191	6e-33	144
PY01820	221055427	6e-70	267	1e-55	220
PY01819	68009998	5e-39	162	4e-29	130
PY01817	68076379	0	745	1e-162	577
PY01818	68076381	4e-44	180	2e-33	144
PY01811	83273939	1e-120	436	5e-89	331
PY01810	82752565	6e-152	541	2e-115	420
PY00178	68063491	0	650	8e-140	502
PY00179	68069767	3e-103	379	2e-78	297
PY01804	68006779	2e-33	145	1e-23	112
PY01807	68006356	2e-169	599	2e-135	486
PY01802	68067916	1e-154	552	2e-112	411
PY01799	68070715	0	844	5e-180	635
PY01791	83273883	5e-104	382	7e-73	278
PY01792	70945680	2e-118	429	8e-92	340
PY01790	70927377	7e-38	159	3e-28	127
PY01788	82595116	3e-156	556	1e-119	434
PY01787	81177614	2e-154	550	2e-123	447
PY01786	257812101	0	740	1e-175	622
PY01785	83273869	5e-157	558	4e-118	429
PY01784	82540384	2e-06	54.7	0.013	42.2
PY01776	70935724	1e-150	537	8e-114	415
PY01781	83282531	5e-103	378	6e-79	297
PY01775	23487777	0.0002	48	0.49	36.8
PY00177	82595567	5e-141	505	1e-106	391
PY01774	82793755	6e-164	581	2e-119	433
PY01770	83273831	7e-143	511	6e-107	391
PY01766	70929855	0.016	41.8	2.5	34.3
PY01772	82539203	9e-13	75.9	4e-08	60.2
PY01771	82594574	2e-12	74.7	5e-07	56.5
PY01767	82793945	2e-14	81.3	2e-10	67.7
PY01769	83273829	0	690	9e-152	541
PY01768	82541139	1e-103	381	2e-85	320
PY01762	68074447	3e-96	355	1e-75	286
PY01761	68074451	0	743	4e-157	561
PY01760	83273808	5e-95	352	1e-70	270
PY01758	68076719	0	704	8e-158	561
PY01751	156100103	1e-36	155	3e-19	97
PY01753	68076085	2e-115	419	9e-78	294
PY01750	68059476	6e-54	215	5e-41	172
PY01756	68061099	0	704	7e-154	548
PY01752	68076083	3e-110	402	2e-85	319
PY01755	258597882	7e-48	195	2e-38	163
PY01749	156102653	0	648	1e-149	534
PY01748	83273780	7e-116	424	2e-87	330
PY01745	70949841	2e-130	469	4e-103	378
PY01737	70930235	1e-50	204	4e-37	159
PY01738	124506707	1e-94	351	2e-76	290
PY01739	83273761	0	813	1e-179	633
PY00175	83273669	1e-177	627	3e-141	506
PY01735	68065103	3e-150	537	4e-115	420
PY01734	70941032	4e-95	353	1e-64	251
PY01726	68073465	7e-92	341	2e-71	273
PY01725	70951977	0	1122	1e-128	466
PY01727	68073467	3e-141	505	1e-108	397
PY01728	70954069	2e-137	494	6e-102	376
PY01729	83273734	1e-09	67.2	0.001	46.8
PY01732	70940389	0	657	6e-136	489
PY01731	68064486	2e-139	500	4e-106	389
PY01723	82705231	2e-136	490	5e-110	402
PY01722	70944369	6e-57	224	1e-43	179
PY01720	83315969	8e-165	584	2e-127	460
PY01718	68074405	0	705	2e-156	556
PY01714	70948697	3e-75	285	5e-58	228
PY01715	70934451	4e-22	106	1e-15	85.3
PY01716	221055579	5e-47	192	8e-37	157
PY01710	68068537	2e-26	122	7e-19	97
PY01717	124504893	0	682	3e-151	540
PY01709	70953328	0	648	2e-142	511
PY01713	68069301	7e-05	49.7	0.011	42.2
PY01706	83314669	4e-103	379	2e-83	314
PY00174	82541698	0.03	40.9	4.1	33.9
PY01704	70926744	3e-89	334	5e-46	191
PY00173	83273750	0	644	1e-140	504
PY00171	82596855	0	753	5e-165	585
PY00172	82753491	2e-06	54.7	0.012	42.2
PY01701	68071669	2e-24	114	1e-16	88.7
PY01700	68071669	7e-14	79.7	1e-08	61.9
PY01697	221059037	9e-25	116	7e-15	82.8
PY01698	68075249	1e-161	574	6e-115	419
PY01696	68075251	7e-148	527	2e-109	400
PY01699	68075247	0	728	2e-160	570
PY01692	68066384	3e-94	350	6e-73	279
PY01693	82595228	8e-95	352	1e-74	284
PY01691	68070559	0	751	4e-159	566
PY01687	70935892	0.003	47.2	7.9	35.1
PY01686	308478532	0.27	38	0.7	36.4
PY01690	82753871	3e-126	455	1e-85	320
PY01683	68073511	0	799	6e-179	632
PY01682	68069445	1e-122	444	4e-89	332
PY01675	221059573	1e-166	591	8e-133	479
PY01677	221059571	5e-149	531	2e-113	413
PY01679	68067245	1e-22	108	1e-14	82.4
PY01676	83273603	5e-32	141	7e-22	107
PY01678	68067247	3e-173	612	1e-131	474
PY01672	70947531	7e-156	556	1e-123	449
PY01670	68064775	0	803	6e-150	536
PY01671	68065284	5e-129	465	2e-103	379
PY01668	68075163	3e-137	492	8e-107	391
PY00169	68067313	2e-115	419	6e-73	278
PY00168	68064373	0	682	2e-149	532
PY01663	83273567	1e-144	517	1e-109	401
PY01665	68076779	1e-36	155	4e-26	120
PY01659	70945413	0	704	5e-149	532
PY01666	68076777	0	746	2e-155	553
PY01657	221061245	1e-170	605	2e-132	478
PY01656	68067625	7e-51	205	4e-38	162
PY01654	68073539	0	801	3e-175	619
PY01653	83273545	5e-175	618	1e-135	487
PY01651	82706091	9e-161	571	2e-122	443
PY01652	82753147	2e-29	131	5e-20	99
PY01649	82794238	7e-128	461	4e-101	372
PY01648	68005489	3e-108	397	1e-76	292
PY01640	83273514	2e-57	225	1e-43	179
PY01641	70952278	2e-68	262	1e-54	216
PY01642	156102162	2e-33	145	2e-20	100
PY01646	70925447	6e-29	131	2e-18	96.2
PY01645	68075995	2e-42	175	3e-27	125
PY01643	258549188	7e-83	311	2e-64	249
PY01638	68069729	1e-97	362	2e-66	258
PY01636	124506243	2e-71	272	3e-56	221
PY01633	221058008	1e-105	388	6e-88	329
PY01635	83273502	3e-22	107	2e-15	84.1
PY00166	70932743	2e-55	219	2e-42	175
PY00167	258549182	7e-11	69.7	3e-06	54.4
PY01630	68063571	0	683	5e-143	512
PY01632	68062887	0	646	1e-141	509
PY01629	221061075	2e-70	271	9e-58	229
PY01623	68076503	2e-108	396	1e-81	307
PY01625	68076507	4e-89	332	9e-66	255
PY01627	221059429	1e-77	294	9e-61	238
PY01628	68071571	4e-27	123	2e-18	94.5
PY01619	221057001	2e-59	234	7e-51	205
PY01617	68075849	2e-107	393	5e-83	312
PY01611	68073239	2e-118	430	2e-88	330
PY01614	70948993	6e-104	381	4e-72	275
PY01612	68073241	3e-68	263	4e-52	209
PY01613	70948993	4e-28	128	6e-18	94.5
PY01610	68005949	3e-134	483	3e-101	374
PY01609	83273428	6e-125	451	1e-99	367
PY01605	83273419	8e-148	527	4e-116	422
PY01604	2766214	5e-21	103	1e-13	79
PY01603	83315007	4e-10	67.2	1e-05	52.3
PY01602	82595168	1e-121	441	8e-93	345
PY01598	83273402	0	790	1e-176	624
PY01596	82752597	6e-17	89.7	2e-10	67.7
PY01597	82794221	1e-130	471	8e-95	351
PY01595	82594142	2e-156	556	3e-122	443
PY00158	82753142	4e-129	466	3e-105	386
PY01594	82705240	7e-140	501	7e-108	395
PY01593	82752457	5e-30	133	3e-14	80.7
PY01591	83286080	1e-77	293	1e-59	233
PY01592	82593987	1e-143	514	2e-107	394
PY01590	83032653	4e-65	251	2e-43	179
PY01584	156099276	1e-37	160	1e-29	133
PY01585	156099274	4e-42	174	1e-30	135
PY01587	70953061	3e-126	455	2e-101	372
PY01589	68063971	9e-48	194	4e-36	155
PY01586	68072637	3e-147	525	8e-114	414
PY01582	70934071	2e-91	339	1e-64	250
PY01579	258549224	2e-77	294	1e-62	244
PY01578	82594258	3e-160	569	1e-127	461
PY01576	193957738	2.2	34.7	4.5	33.4
PY01575	68067135	4e-175	618	2e-136	490
PY01577	70941516	5e-157	559	5e-123	445
PY01574	82539128	0	768	3e-166	590
PY00157	70934519	3e-117	427	2e-87	328
PY00156	221056865	3e-130	471	1e-116	426
PY01568	68073763	8e-52	206	7e-38	158
PY01569	70942973	5e-135	485	2e-101	373
PY01566	83033136	0	795	8e-172	608
PY01571	68067199	0	801	4e-178	628
PY01570	68067201	4e-79	299	8e-56	221
PY01562	68075109	7e-168	594	3e-132	476
PY01561	68075107	0	669	2e-151	540
PY01563	70946660	3e-44	184	7e-36	156
PY01564	70946662	5e-12	73.4	2e-06	55.2
PY01560	68075777	8e-126	454	1e-96	357
PY01559	68075773	4e-36	155	2e-24	116
PY01552	68066432	6e-158	562	3e-120	436
PY01554	70947600	0	674	4e-153	545
PY01555	70947602	0	744	2e-158	563
PY01550	68070673	6e-36	152	1e-25	118
PY01551	68070671	1e-91	341	1e-68	264
PY01549	68068427	8e-170	601	4e-122	443
PY01544	68076487	6e-77	292	2e-52	210
PY01542	82704855	5e-11	70.1	4e-06	53.5
PY01541	82794519	2e-126	456	5e-91	339
PY00152	68069643	3e-128	462	3e-98	362
PY01537	70939728	0	828	8e-128	463
PY01540	70951299	2e-37	159	3e-24	115
PY01535	70947442	2e-52	208	9e-41	168
PY01531	83033048	5e-151	539	9e-117	425
PY01530	83033046	5e-117	426	4e-86	323
PY01527	68064785	5e-125	451	1e-92	343
PY01524	221059770	3e-27	123	5e-26	119
PY01525	156101614	7e-88	327	1e-68	263
PY01526	124805409	0	871	6e-113	414
PY01521	221059774	7e-48	195	4e-38	162
PY01516	68074383	6e-26	120	2e-17	91.6
PY01517	9801272	4e-93	345	8e-72	274
PY01518	9801275	7e-09	63.8	9e-05	49.3
PY01515	68074385	0	729	8e-161	571
PY01513	68066300	0	741	5e-167	591
PY01512	83033005	5e-142	508	3e-102	376
PY01508	68074145	1e-57	227	5e-37	158
PY01509	70942260	1e-178	630	3e-136	489
PY01502	83032983	3e-40	169	1e-30	136
PY01504	156096234	8e-21	103	1e-14	82.4
PY01503	83032985	2e-88	329	4e-67	258
PY01505	68074141	8e-88	328	2e-55	220
PY01507	68074143	3e-32	142	1e-22	110
PY01506	68064289	2e-32	143	7e-21	105
PY00010	70943999	3e-34	147	6e-24	112
PY00009	68076033	2e-45	185	6e-36	152
PY01497	83032962	2e-25	118	3e-16	87.4
PY01498	83032964	2e-44	181	8e-31	135
PY01501	68059148	1e-178	631	6e-139	499
PY01486	83032939	9e-91	337	2e-67	259
PY01487	68076841	8e-18	92.6	1e-12	75.3
PY01485	82540020	0	706	2e-151	540
PY01489	68076845	8e-47	190	1e-33	146
PY01491	70953243	0	709	2e-152	543
PY01494	68076859	4e-61	238	7e-47	191
PY01495	68076861	4e-163	579	9e-121	438
PY01481	83314925	8e-126	455	7e-96	355
PY01469	68077107	9e-68	260	9e-50	199
PY01483	82595596	1e-103	381	3e-82	310
PY01477	156095177	6e-69	266	1e-54	218
PY01478	68067243	5e-60	235	2e-44	182
PY01473	83032910	0	640	1e-138	497
PY01475	296004905	3e-122	442	2e-96	357
PY01466	82539488	2e-148	530	8e-111	405
PY01462	83032885	3e-116	422	3e-92	342
PY01460	68072619	8e-111	407	3e-91	342
PY01464	68071747	4e-29	130	3e-19	97.5
PY01461	68061407	1e-112	412	4e-87	327
PY01459	82540689	3e-160	570	5e-80	303
PY00149	3298523	2e-167	593	9e-129	464
PY00146	82793664	5e-37	158	3e-25	118
PY00145	82793662	6e-33	142	3e-24	113
PY00144	309949424	6e-180	634	4e-138	495
PY00147	20302746	0.023	42.6	0.087	40.1
PY01458	81177652	2e-104	383	2e-83	313
PY01457	82752397	2e-11	72.6	1e-06	56
PY01455	83314379	2e-21	104	7e-14	79.5
PY01454	82594397	6e-165	585	5e-122	442
PY01450	68075869	0	681	9e-149	532
PY01451	70947250	1e-27	125	1e-19	98.7
PY01445	68005172	4e-33	145	5e-24	114
PY01441	83032821	0	703	1e-154	550
PY01444	83032762	1e-09	65.5	1e-05	52.3
PY01442	82753274	3e-163	579	2e-129	467
PY01437	68011412	1e-70	270	3e-48	196
PY01433	83032803	4e-74	282	1e-56	223
PY01436	82704888	2e-139	499	1e-114	417
PY01435	68065334	0	655	5e-149	532
PY01430	68072171	3e-72	275	9e-55	216
PY01428	68062991	1e-113	413	2e-86	322
PY01427	82753996	2e-60	236	1e-44	183
PY01423	70949948	4e-05	50.5	0.012	42.2
PY01419	82705141	2e-117	427	8e-92	341
PY01418	83315825	7e-12	73	2e-06	54.8
PY01417	83315433	2e-163	580	3e-130	469
PY01414	82540797	1e-18	95.1	5e-12	73.2
PY01415	82540797	9e-163	577	4e-126	455
PY01416	83032827	1e-09	65.5	2e-05	51.4
PY01410	83032748	0	830	5e-180	635
PY01409	70952752	1e-179	634	3e-127	460
PY01408	68066060	0	658	2e-78	298
PY01406	83315099	5e-168	595	4e-130	469
PY01404	82705893	1e-152	544	6e-118	428
PY01405	83315937	2e-33	145	8e-25	115
PY00143	42415797	0	763	1e-161	575
PY00135	68077063	6e-17	91.3	3e-11	71.9
PY00140	68077053	5e-148	528	4e-114	415
PY00137	68077059	0	673	2e-152	543
PY00130	68069649	0	698	3e-160	568
PY00132	68077069	2e-117	426	6e-92	341
PY00134	68077065	2e-46	187	2e-32	141
PY01401	70935928	3e-60	236	6e-46	188
PY01403	68064317	5e-36	155	1e-24	117
PY01402	70950096	3e-71	275	2e-52	213
PY01399	70953357	0	638	7e-143	512
PY01397	82593981	1e-147	527	3e-111	405
PY01396	83032686	8e-135	484	3e-103	379
PY01395	82540563	0	669	3e-153	545
PY01394	83032682	0	723	4e-156	556
PY01390	68067787	4e-131	472	1e-101	374
PY01388	68070375	2e-137	493	3e-104	383
PY01392	156401623	4e-06	53.9	8e-06	52.7
PY01391	68073473	6e-115	418	6e-90	334
PY01386	83032664	4e-153	545	4e-111	406
PY01387	70944720	0	821	1e-180	638
PY01381	83033200	4e-57	225	2e-43	179
PY01380	82793383	3e-76	289	1e-57	226
PY01382	83033202	3e-76	289	6e-60	234
PY01379	82594371	4e-89	331	1e-64	250
PY01384	83317863	7e-15	83	3e-08	60.6
PY01385	83032661	7e-143	511	9e-107	391
PY01383	82793833	1e-164	584	3e-129	466
PY01375	68076621	5e-156	555	1e-114	418
PY01378	68076613	0	864	4e-175	619
PY01373	68067607	0	637	5e-140	502
PY01371	68073797	0	649	6e-143	512
PY01369	70944942	2e-45	184	1e-31	138
PY01368	82915546	0	798	2e-173	614
PY01367	70952771	5e-46	188	1e-34	150
PY00121	68076541	0	807	4e-173	612
PY00122	156102460	2e-72	276	6e-50	201
PY00124	82915526	0	682	1e-148	531
PY00118	68067263	1e-139	500	2e-107	393
PY00119	156102464	0	681	3e-144	516
PY00127	70945053	1e-15	86.3	1e-11	72.4
PY00120	68076539	3e-132	475	7e-103	377
PY00126	68071705	2e-69	266	6e-50	201
PY01363	68069347	4e-85	319	3e-63	246
PY01364	68069345	1e-87	327	2e-65	253
PY01360	70934791	4e-161	573	2e-120	438
PY01356	68070365	2e-24	114	1e-17	92
PY01355	68062788	8e-84	315	4e-60	236
PY01352	70944235	3e-100	368	5e-75	284
PY01351	68066729	0	712	4e-163	581
PY01342	68076227	4e-06	53.9	0.008	42.6
PY01341	68076229	0	744	2e-164	583
PY01344	82915462	6e-30	133	8e-22	105
PY01350	68066165	9e-47	190	3e-35	151
PY01347	68075289	2e-48	195	8e-37	156
PY01346	68075287	2e-105	386	1e-80	304
PY01339	70917057	1e-11	72.2	8e-08	59.4
PY01343	82915460	6e-102	376	7e-79	299
PY01335	70942378	4e-135	486	1e-98	365
PY01336	68067163	9e-79	297	1e-61	240
PY01332	82539768	2e-06	55.1	0.029	41
PY01333	82915438	0	744	8e-162	574
PY01334	82794306	2e-118	430	7e-98	362
PY01331	82539977	4e-156	555	2e-124	450
PY01327	68075549	6e-106	387	2e-81	305
PY01330	68076649	9e-105	384	6e-83	311
PY00112	82915414	1e-134	484	1e-100	370
PY00114	68070813	0	777	2e-168	597
PY00113	68070815	2e-116	423	5e-85	318
PY00110	70938002	0	748	8e-166	588
PY00111	70935096	6e-39	163	6e-28	126
PY01323	82753386	1e-126	458	6e-92	343
PY01324	70954298	0	777	6e-172	608
PY01326	118111719	3e-09	65.1	4e-05	50.2
PY01325	68069173	1e-126	456	6e-101	371
PY01322	68062272	0	841	2e-179	634
PY01318	82541223	0	733	4e-158	562
PY01319	82595384	5e-10	66.8	2e-05	51.4
PY01316	68066538	4e-90	337	2e-66	258
PY01313	68073421	3e-125	453	3e-102	376
PY01312	83315811	4e-06	55.5	0.0002	49.3
PY01314	82595469	9e-84	314	6e-65	251
PY01310	156095167	1e-42	177	4e-32	141
PY01308	70932332	8e-67	257	7e-52	207
PY01301	82915266	2e-177	627	6e-135	486
PY01304	83282207	5e-168	595	8e-126	455
PY01305	82705337	2e-13	78	6e-07	56.5
PY01303	82538805	4e-172	608	4e-128	462
PY01297	68072391	2e-67	261	8e-45	186
PY01298	68072391	7e-134	481	2e-104	383
PY01299	221061113	3e-30	135	8e-24	113
PY01296	68059910	2e-116	425	9e-86	322
PY01293	68070489	2e-118	430	2e-88	330
PY00106	68071457	2e-125	453	3e-95	353
PY00107	70928296	2e-30	135	1e-20	102
PY01290	70934698	8e-111	407	4e-80	304
PY01289	70946777	4e-142	509	4e-104	383
PY01288	68070945	6e-122	441	2e-85	320
PY01286	70932617	5e-118	430	5e-86	324
PY01280	68063131	2e-126	458	1e-97	362
PY01283	68076515	7e-88	327	5e-66	254
PY01277	221061871	7e-28	126	1e-21	105
PY01279	68065974	2e-158	565	8e-115	420
PY01278	82914706	2e-160	569	6e-126	455
PY01275	124806750	1e-79	301	1e-59	234
PY01274	68071519	5e-21	104	3e-14	81.6
PY01263	68074155	2e-94	350	2e-68	263
PY01261	68074153	4e-126	455	2e-101	372
PY01265	68063045	0	721	2e-160	570
PY01270	68076795	0	719	2e-160	569
PY01259	82915163	6e-104	381	5e-74	281
PY01260	70953380	2e-171	606	5e-134	481
PY01269	82915183	0	761	3e-173	612
PY01258	68061749	9e-57	225	1e-39	168
PY01253	68059156	1e-32	143	9e-26	120
PY01255	86279454	1e-18	97.2	1e-11	73.6
PY01252	68066278	1e-90	339	8e-68	263
PY01250	68073309	0	862	1e-177	629
PY01248	68071819	1e-55	220	1e-41	173
PY01246	68071813	1e-164	584	7e-125	452
PY01241	68002421	8e-15	85.5	9e-08	61.9
PY01243	68067323	0	772	5e-177	625
PY01244	70943786	2e-148	530	1e-116	424
PY01245	70950423	1e-15	87.2	2e-09	66.5
PY01238	82539706	0	641	3e-141	506
PY01235	83032805	0	743	1e-169	601
PY01226	68073301	0	831	1e-127	461
PY01224	156101788	9e-151	537	2e-117	427
PY00103	68064837	6e-24	112	7e-17	89.5
PY01220	68072891	3e-152	542	1e-118	431
PY01219	68072893	8e-43	177	8e-31	136
PY01218	68072893	2e-117	427	1e-84	317
PY01209	124806752	8e-78	293	1e-59	233
PY01212	70952994	0	774	1e-173	613
PY01215	124806774	0	680	1e-148	531
PY01202	82914993	7e-152	542	4e-119	433
PY01205	68074317	8e-141	504	2e-109	399
PY01207	82915003	5e-29	130	2e-19	97.9
PY01197	70945486	2e-165	587	3e-125	453
PY01199	68068435	7e-99	365	1e-75	288
PY01206	255584818	1.3	35.5	2.8	34.3
PY01208	70953087	0	778	9e-167	591
PY01195	68066442	1e-137	493	9e-105	384
PY01192	70954454	3e-178	629	5e-139	499
PY01193	68071811	7e-58	226	4e-43	176
PY01188	82794306	8e-100	368	6e-83	312
PY01189	82539682	2e-16	88	2e-11	71.1
PY01190	17129533	2e-85	320	3e-69	266
PY01184	82540142	1e-134	484	3e-106	389
PY01187	82753163	5e-143	512	2e-117	427
PY01186	67993666	9e-29	131	2e-20	103
PY01181	221057600	4e-44	182	9e-36	154
PY01176	82704741	2e-59	233	3e-45	185
PY01178	156097855	0.039	40.5	0.92	36
PY01179	68070993	9e-41	170	3e-30	134
PY01174	82914930	0	796	9e-175	617
PY01175	82704739	3e-76	289	7e-58	227
PY01167	82914905	6e-47	191	6e-35	151
PY01169	68072691	6e-51	206	1e-34	152
PY01166	68059285	2e-146	524	5e-107	394
PY01162	82539677	2e-163	580	2e-123	446
PY01160	83314686	2e-156	556	3e-119	432
PY01161	82596669	2e-148	530	4e-116	422
PY01159	82914883	4e-06	53.9	0.055	40.1
PY01151	68068791	0	696	1e-158	564
PY01152	82914861	8e-70	267	8e-53	210
PY01147	68077097	9e-98	361	2e-71	274
PY01149	68073133	2e-146	523	3e-115	420
PY01156	82914873	3e-115	420	6e-92	343
PY01145	68073875	1e-53	214	7e-42	174
PY01144	221057364	4e-83	312	3e-65	252
[truncated: 5,441 more rows]

## Sheet: Sheet6
Sheet 6: Performance of SMAT80 over BLOSUM90 for Toxoplasma gondii against non-redundant database
[truncated: 22,462 more rows]

[truncated: 3 more sheets: Sheet7, Sheet8, Sheet9]
